# Supplementary material for: Machine Learning for Mental Health in Social Media: Bibliometric Study
Source: J Med Internet Res. 2021 Mar 8;23(3):e24870. doi: 10.2196/24870 (PMC7985801; doi:10.2196/24870)
Supplement: Multimedia Appendix 1 [file jmir_v23i3e24870_app1.xlsx]

## Sheet: Scopus
Title	Authors	Year	Source title
A real-time biosurveillance mechanism for early-stage disease detection from microblogs: a case study of interconnection between emotional and climatic factors related to migraine disease	Sarsam S.M., Al-Samarraie H., Ismail N., Zaqout F., Wright B.	2020	Network Modeling Analysis in Health Informatics and Bioinformatics
Multi-modal social and psycho-linguistic embedding via recurrent neural networks to identify depressed users in online forums	Shrestha A., Serra E., Spezzano F.	2020	Network Modeling Analysis in Health Informatics and Bioinformatics
Detecting risk of suicide attempts among Chinese medical college students using a machine learning algorithm	Shen Y., Zhang W., Chan B.S.M., Zhang Y., Meng F., Kennon E.A., Wu H.E., Luo X., Zhang X.	2020	Journal of Affective Disorders
Discriminating stress from rest based on resting-state connectivity of the human brain: A supervised machine learning study	Zhang W., Llera A., Hashemi M.M., Kaldewaij R., Koch S.B.J., Beckmann C.F., Klumpers F., Roelofs K.	2020	Human Brain Mapping
Moodable: On feasibility of instantaneous depression assessment using machine learning on voice samples with retrospectively harvested smartphone and social media data	Dogrucu A., Perucic A., Isaro A., Ball D., Toto E., Rundensteiner E.A., Agu E., Davis-Martin R., Boudreaux E.	2020	Smart Health
Testing Suicide Risk Prediction Algorithms Using Phone Measurements With Patients in Acute Mental Health Settings: Feasibility Study	Haines-Delmont A., Chahal G., Bruen A.J., Wall A., Khan C.T., Sadashiv R., Fearnley D.	2020	JMIR mHealth and uHealth
In-Plane Ferroelectric Tin Monosulfide and Its Application in a Ferroelectric Analog Synaptic Device	Kwon K.C., Kwon K.C., Zhang Y., Wang L., Yu W., Wang X., Park I.-H., Choi H.S., Choi H.S., Ma T., Zhu Z., Tian B., Su C., Loh K.P., Loh K.P.	2020	ACS Nano
Social.edia.ining for 1ostpartum %epression 1rediction	Trifan A., Semeraro D., Drake J., Bukowski R., Oliveira J.L.	2020	Studies in Health Technology and Informatics
SenseMood: Depression detection on social media	Lin C., Hu P., Su H., Li S., Mei J., Zhou J., Leung H.	2020	ICMR 2020 - Proceedings of the 2020 International Conference on Multimedia Retrieval
Insulin pricing and other major diabetes-related concerns in the USA: A study of 46 407 tweets between 2017 and 2019	Ahne A., Orchard F., Tannier X., Perchoux C., Balkau B., Pagoto S., Harding J.L., Czernichow T., Fagherazzi G.	2020	BMJ Open Diabetes Research and Care
The Need for a Mental Health Technology Revolution in the COVID-19 Pandemic	Figueroa C.A., Aguilera A.	2020	Frontiers in Psychiatry
Patterns and Longitudinal Changes in Negative Emotions of People with Depression on Sina Weibo	Yao X., Yu G., Tian X., Tang J.	2020	Telemedicine and e-Health
Using keystroke dynamics in a multi-agent system for user guiding in online social networks	Aguado G., Julián V., García-Fornes A., Espinosa A.	2020	Applied Sciences (Switzerland)
Investigating fertility intentions for a second child in contemporary china based on user-generated content	Qian Y., Liu X.-Y., Fang B., Zhang F., Gao R.	2020	International Journal of Environmental Research and Public Health
Online Reviews of Specialized Drug Treatment Facilities—Identifying Potential Drivers of High and Low Patient Satisfaction	Agarwal A.K., Wong V., Pelullo A.M., Guntuku S., Polsky D., Asch D.A., Muruako J., Merchant R.M.	2020	Journal of General Internal Medicine
Mental Health-Related Behaviors and Discussions Among Young Adults: Analysis and Classification	Rivas R., Shahbazi M., Garett R., Hristidis V., Young S.	2020	Journal of medical Internet research
Transfer Learning for Risk Classification of Social Media Posts: Model Evaluation Study	Howard D., Maslej M.M., Lee J., Ritchie J., Woollard G., French L.	2020	Journal of medical Internet research
Sentimental analysis for identifying depression level using facebook post	Uma Devi M., Gabriel I., Vasanth	2020	International Journal of Advanced Science and Technology
Prediction of Depression in Social Network Sites Using Data Mining	Vanlalawmpuia R., Lalhmingliana M.	2020	Proceedings of the International Conference on Intelligent Computing and Control Systems, ICICCS 2020
Impact of Rumors and Misinformation on COVID-19 in Social Media	Tasnim S., Hossain M.M., Mazumder H.	2020	Journal of preventive medicine and public health = Yebang Uihakhoe chi
Developing a supervised learning-based social media business sentiment index	Lee H., Lee N., Seo H., Song M.	2020	Journal of Supercomputing
Agile requirements engineering and software planning for a digital health platform to engage the effects of isolation caused by social distancing: Case study	Meinert E., Milne-Ives M., Surodina S., Lam C.	2020	Journal of Medical Internet Research
Online Community College Student-Researchers Explore Mental Health Stigmas: Deeper Learning Implied	Lovell E.D., Corder C., Rainville A., Ramus M.-Z., Hart Z., McElroy C., Robinson H., Robinson A.	2020	Community College Journal of Research and Practice
A deep architecture for depression detection using posting, behavior, and living environment data	Wu M.Y., Shen C.-Y., Wang E.T., Chen A.L.P.	2020	Journal of Intelligent Information Systems
Dataset of depressive posts in Russian language collected from social media	Narynov S., Mukhtarkhanuly D., Omarov B.	2020	Data in Brief
YouTube as a New Medium for Dementia Education Among Chinese Americans	Lam N.H.T., Woo B.K.P.	2020	Community Mental Health Journal
Novel cascaded Gaussian mixture model-deep neural network classifier for speaker identification in emotional talking environments	Shahin I., Nassif A.B., Hamsa S.	2020	Neural Computing and Applications
Comparing automatically extracted topics from online suicidal ideation and the responses they invoke	Glaser E., Morain A., Gemmell J., Raicu D.	2020	Proceedings of the ACM Symposium on Applied Computing
Mental illness and bipolar disorder on Twitter: implications for stigma and social support	Budenz A., Klassen A., Purtle J., Yom Tov E., Yudell M., Massey P.	2020	Journal of Mental Health
Conversational topics of social media messages associated with state-level mental distress rates	Bowen D.A., Wang J., Holland K., Bartholow B., Sumner S.A.	2020	Journal of Mental Health
The impact of covid-19 epidemic declaration on psychological consequences: A study on active weibo users	Li S., Wang Y., Xue J., Zhao N., Zhu T.	2020	International Journal of Environmental Research and Public Health
Utilizing Neural Networks and Linguistic Metadata for Early Detection of Depression Indications in Text Sequences	Trotzek M., Koitka S., Friedrich C.M.	2020	IEEE Transactions on Knowledge and Data Engineering
Understanding patient anxieties in the social media era: Qualitative analysis and natural language processing of an online male infertility community	Osadchiy V., Mills J.N., Eleswarapu S.V.	2020	Journal of Medical Internet Research
Altered resting-state functional network connectivity is associated with suicide attempt in young depressed patients	Cao J., Ai M., Chen X., Chen J., Wang W., Kuang L.	2020	Psychiatry Research
Social Media as an Emerging Data Resource for Epidemiologic Research: Characteristics of Regular and Nonregular Social Media Users in Nurses' Health Study II	Kim E.S., James P., Zevon E.S., Trudel-Fitzgerald C., Kubzansky L.D., Grodstein F.	2020	American Journal of Epidemiology
Persistent Intrinsic Functional Network Connectivity Alterations in Middle-Aged and Older Women With Remitted Depression	Vega J.N., Taylor W.D., Gandelman J.A., Boyd B.D., Newhouse P.A., Shokouhi S., Albert K.M.	2020	Frontiers in Psychiatry
Using cognition to resolve duplicacy issues in socially connected healthcare for smart cities	Kumar A.	2020	Computer Communications
Extracting medical entities from social media	Scepanovic S., Martin-Lopez E., Quercia D., Baykaner K.	2020	ACM CHIL 2020 - Proceedings of the 2020 ACM Conference on Health, Inference, and Learning
Mental health assessmentof social network users based on convolutional neural network	Bin S., Sun G.	2020	Revista Argentina de Clinica Psicologica
Using Topic Modeling to Detect and Describe Self-Injurious and Related Content on a Large-Scale Digital Platform	Franz P.J., Nook E.C., Mair P., Nock M.K.	2020	Suicide and Life-Threatening Behavior
The Use of Data Mining Methods for the Prediction of Dementia: Evidence from the English Longitudinal Study of Aging	Yang H., Bath P.A.	2020	IEEE Journal of Biomedical and Health Informatics
The relationship between the facial expression of people in university campus and host-city variables	Wei H., Hauer R.J., Zhai X.	2020	Applied Sciences (Switzerland)
Writing style and word usage in detecting depression in social media: A review	Zulkarnain N.Z., Basiron H., Abdullah N.	2020	Journal of Theoretical and Applied Information Technology
Internet addiction and mental health prediction using ensemble learning based on web browsing history	Purwandari B., Wibawa W.S., Fitriah N., Christia M., Bintari D.R.	2020	ACM International Conference Proceeding Series
Junctionless Poly-GeSn Ferroelectric Thin-Film Transistors with Improved Reliability by Interface Engineering for Neuromorphic Computing	Chou C.-P., Lin Y.-X., Huang Y.-K., Chan C.-Y., Wu Y.-H.	2020	ACS Applied Materials and Interfaces
Investigating Comorbidity of Mental and Physical Disorders in Online Health Forums	Abdollahyan M., Smeraldi F., Patel R., Bessant C.	2020	ACM International Conference Proceeding Series
Veterans, PTSD and social media: Towards identifying trauma text categories using grounded theory	Coelho J., Hooyer K., Olsen D., Annapureddy P., Johnson N., Madiraju P., Franco Z., Flower M., Ahamed S.I.	2020	Proceedings of the International ACM SIGGROUP Conference on Supporting Group Work
A unified system for aggression identification in English code-mixed and uni-lingual texts	Khandelwal A., Kumar N.	2020	ACM International Conference Proceeding Series
Deep Learning-Based Document Modeling for Personality Detection from Turkish Texts	Yılmaz T., Ergil A., İlgen B.	2020	Advances in Intelligent Systems and Computing
A Framework for Early Detection of Antisocial Behavior on Twitter Using Natural Language Processing	Singh R., Du J., Zhang Y., Wang H., Miao Y., Sianaki O.A., Ulhaq A.	2020	Advances in Intelligent Systems and Computing
Automatic detection of depressive users in social media	Benamara F., Moriceau V., Mothe J., Ramiandrisoa F., He Z.	2020	COnference en Recherche d'Informations et Application, CORIA 2018 - 15th French Information Retrieval Conference, Proceedings
Predicting depression symptoms in an Arabic psychological forum	Alghamdi N.S., Hosni Mahmoud H.A., Abraham A., Alanazi S.A., García-Hernández L.	2020	IEEE Access
EmoVis – An Interactive Visualization Tool to Track Emotional Trends During Crisis Events	Shaikh S., Ravi K., Gallicano T., Brunswick M., Aleshire B., El-Tayeby O., Levens S.	2020	Advances in Intelligent Systems and Computing
Improving mental health using machine learning to assist humans in the moderation of forum posts	Wang D., Weeds J., Comley I.	2020	HEALTHINF 2020 - 13th International Conference on Health Informatics, Proceedings; Part of 13th International Joint Conference on Biomedical Engineering Systems and Technologies, BIOSTEC 2020
Constructing Semantic Knowledge Networks from the ground up: Livelihoods and employment outcomes in Anmatjere region, central Australia	Alexandridis K., Maru Y., Davies J., Box P., Hueneke H.	2020	18th World IMACS Congress and MODSIM 2009 - International Congress on Modelling and Simulation: Interfacing Modelling and Simulation with Mathematical and Computational Sciences, Proceedings
Causal explanation analysis on social media	Son Y., Bayas N., Andrew Schwartz H.	2020	Proceedings of the 2018 Conference on Empirical Methods in Natural Language Processing, EMNLP 2018
Detection of Depression Related Posts in Tweets Using Classification Methods – A Comparative Analysis	Mounika M., Srinivasa Gupta N., Valarmathi B.	2020	Lecture Notes on Data Engineering and Communications Technologies
A Depression Recognition Method for College Students Using Deep Integrated Support Vector Algorithm	DIng Y., Chen X., Fu Q., Zhong S.	2020	IEEE Access
Identifying Emotion Labels from Psychiatric Social Texts Using a Bi-Directional LSTM-CNN Model	Wu J.-L., He Y., Yu L.-C., Robert Lai K.	2020	IEEE Access
State of the Art of Deep Learning Applications in Sentiment Analysis: Psychological Behavior Prediction	Maryame N., Najima D., Hasnae R., Rachida A.	2020	Advances in Intelligent Systems and Computing
Augmenting Semantic Representation of Depressive Language: From Forums to Microblogs	Farruque N., Zaiane O., Goebel R.	2020	Lecture Notes in Computer Science (including subseries Lecture Notes in Artificial Intelligence and Lecture Notes in Bioinformatics)
Predicting depression using deep learning and ensemble algorithms on raw twitter data	Shetty N.P., Muniyal B., Anand A., Kumar S., Prabhu S.	2020	International Journal of Electrical and Computer Engineering
MGL-CNN: A Hierarchical Posts Representations Model for Identifying Depressed Individuals in Online Forums	Rao G., Zhang Y., Zhang L., Cong Q., Feng Z.	2020	IEEE Access
An Analysis of Depression Detection Techniques from Online Social Networks	Bilal U., Khan F.H.	2020	Communications in Computer and Information Science
Classifying mental health conditions via symptom identification: A novel deep learning approach	Davcheva E.	2020	40th International Conference on Information Systems, ICIS 2019
Multimodal deep learning based framework for detecting depression and suicidal behaviour by affective analysis of social media posts	Malhotra A., Jindal R.	2020	EAI Endorsed Transactions on Pervasive Health and Technology
Detecting Mental Health Illness Using Short Comments	Baba T., Baba K., Ikeda D.	2020	Advances in Intelligent Systems and Computing
Is It All in My Head? Self-reported Psychogenic Erectile Dysfunction and Depression Are Common Among Young Men Seeking Advice on Social Media	Jiang T., Osadchiy V., Mills J.N., Eleswarapu S.V.	2020	Urology
Suicidal Tendency on Social Media by Using Text Mining	Gupta P., Kaushik B., Sunanda	2020	Communications in Computer and Information Science
A Multiclass Depression Detection in Social Media Based on Sentiment Analysis	Mustafa R.U., Ashraf N., Ahmed F.S., Ferzund J., Shahzad B., Gelbukh A.	2020	Advances in Intelligent Systems and Computing
Predicting Rumor Retweeting Behavior of Social Media Users in Public Emergencies	Tian Y., Fan R., Ding X., Zhang X., Gan T.	2020	IEEE Access
Towards pain-fingerprinting: A ubiquitous and interoperable clinical decision support system for pain assessment	Pombo N., Garcia N.M.	2020	IFMBE Proceedings
Artificial neural networks for predicting social comparison effects among female Instagram users	Jabłońska M.R., Zajdel R.	2020	PLoS ONE
Study of Sentiment Analysis in Mental Health Using Speech Recognition and Image to Text Conversion	Asthana R., Dhanetwal S., Choudhury T., Tomar R.	2020	Advances in Intelligent Systems and Computing
Tweep: A System Development to Detect Depression in Twitter Posts	Razak C.S.A., Zulkarnain M.A., Hamid S.H.A., Anuar N.B., Jali M.Z., Meon H.	2020	Lecture Notes in Electrical Engineering
Multimodal depression detection on instagram considering time interval of posts	Chiu C.Y., Lane H.Y., Koh J.L., Chen A.L.P.	2020	Journal of Intelligent Information Systems
Suicidal ideation from the perspective of social and opinion mining	Chadha A., Kaushik B.	2020	Lecture Notes in Electrical Engineering
Understanding depression from psycholinguistic patterns in social media texts	Trifan A., Antunes R., Matos S., Oliveira J.L.	2020	Lecture Notes in Computer Science (including subseries Lecture Notes in Artificial Intelligence and Lecture Notes in Bioinformatics)
Digital tools in psychiatry and art-therapy, which possible meeting points? [Outils numériques en psychiatrie et art-thérapie, quels points de rencontre possibles ?]	Salles J., Charras M., Schmitt L.	2020	Annales Medico-Psychologiques
Predicting depression with social media images	Maxim S., Ignatiev N., Smirnov I.	2020	ICPRAM 2020 - Proceedings of the 9th International Conference on Pattern Recognition Applications and Methods
Beyond Modelling: Understanding Mental Disorders in Online Social Media	Ríssola E.A., Aliannejadi M., Crestani F.	2020	Lecture Notes in Computer Science (including subseries Lecture Notes in Artificial Intelligence and Lecture Notes in Bioinformatics)
Study on the Factors Affecting Sharing Behavior of Social Media Platform Users	Chang H.-C., Wang M.-Y., He C.-J., Lin J.-P., Hsu C.-Y.	2020	Advances in Intelligent Systems and Computing
A peculiar presume towards mining online mental stress in social networks	Geethika K., Tenali R.K., Meghana A.M., Vamsi G.K., Aruna B.	2020	International Journal of Scientific and Technology Research
Sentiment analysis and mood detection on an android platform using machine learning integrated with internet of things	Kushawaha D., De D., Mohindru V., Gupta A.K.	2020	Lecture Notes in Electrical Engineering
Sarcasm Detection Using Feature-Variant Learning Models	Kumar A., Garg G.	2020	Lecture Notes in Electrical Engineering
Comparative study: Different techniques to detect depression using social media	Mahdy N., Magdi D.A., Dahroug A., Rizka M.A.	2020	Lecture Notes in Networks and Systems
Mapping Social Distress: A Computational Approach to Spatiotemporal Distribution of Anxiety	Choi Y.S., Kim H., Sohn D.	2020	Social Science Computer Review
Automatic diagnosis of attention deficit/hyperactivity disorder	Kaneri S., Joshi D., Jadhav R.	2020	Advances in Intelligent Systems and Computing
Political Depression? A Big-Data, Multimethod Investigation of Americans' Emotional Response to the Trump Presidency	Simchon A., Guntuku S.C., Simhon R., Ungar L.H., Hassin R.R., Gilead M.	2020	Journal of Experimental Psychology: General
The e-ICI framework: How to support the development of digital services for forced migrants dealing with health issues	Beck A., Zuch A.N.	2020	Health in Diversity – Diversity in Health: (Forced) Migration, Social Diversification, and Health in a Changing World
Quantifying feature importance for detecting depression using random forest	Alsagri H., Ykhlef M.	2020	International Journal of Advanced Computer Science and Applications
Classifying heterogeneous presentations of PTSD via the default mode, central executive, and salience networks with machine learning	Nicholson A.A., Harricharan S., Densmore M., Neufeld R.W.J., Ros T., McKinnon M.C., Frewen P.A., Théberge J., Jetly R., Pedlar D., Lanius R.A.	2020	NeuroImage: Clinical
Anxiety disorders and the brain’s resting state networks: From altered spatiotemporal synchronization to psychopathological symptoms	Northoff G.	2020	Advances in Experimental Medicine and Biology
The development and validation of the Romanian version of Linguistic Inquiry and Word Count 2015 (Ro-LIWC2015)	Dudău D.P., Sava F.A.	2020	Current Psychology
Plausible association between drought stress tolerance of barley (Hordeum vulgare L.) and programmed cell death via MC1 and TSN1 genes	Shamloo-Dashtpagerdi R., Lindlöf A., Aliakbari M., Pirasteh-Anosheh H.	2020	Physiologia Plantarum
Social scientific research on the American West: Current debates, novel methods, and new directions	Burow P.B., McConnell K., Farrell J.	2019	Environmental Research Letters
Comparing automatically extracted topics from online mental health disorder forums	Gemmell J., Isenegger K., Dong Y., Glaser E., Morain A.	2019	Proceedings - 6th Annual Conference on Computational Science and Computational Intelligence, CSCI 2019
Predicting future alleviation of mental illness in social media: An empathy-based social network perspective	Chai Y., Wu F., Sun R., Zhang Z., Bao J., Ma R., Peng Q., Wu D., Wan Y., Li K.	2019	Proceedings - 2019 IEEE Intl Conf on Parallel and Distributed Processing with Applications, Big Data and Cloud Computing, Sustainable Computing and Communications, Social Computing and Networking, ISPA/BDCloud/SustainCom/SocialCom 2019
Finding users’ voice on social media: An investigation of online support groups for autism-affected users on facebook	Zhao Y., Zhang J., Wu M.	2019	International Journal of Environmental Research and Public Health
Dynamic ecological system measures: A holistic analysis of compartmental systems	Coskun H.	2019	Results in Applied Mathematics
Development of a clinical support system for identifying social frailty	Kuo K.-M., Talley P.C., Kuzuya M., Huang C.-H.	2019	International Journal of Medical Informatics
A machine learning approach to predicting psychosis using semantic density and latent content analysis	Rezaii N., Walker E., Wolff P.	2019	npj Schizophrenia
A survey on big data-driven digital phenotyping of mental health	Liang Y., Zheng X., Zeng D.D.	2019	Information Fusion
AI Based Depression and Suicide Prevention System	Kulasinghe S.A.S.A., Jayasinghe A., Rathnayaka R.M.A., Karunarathne P.B.M.M.D., Suranjini Silva P.D., Anuradha Jayakodi J.A.D.C.	2019	2019 International Conference on Advancements in Computing, ICAC 2019
Efficiently combining tweet content and social interactionsto enhance stress recognition performance	Sushmitha Reddy G., Neelakantan P.	2019	International Journal of Advanced Science and Technology
#suicidal - A multipronged approach to identify and explore suicidal ideation in twitter	Sinha P.P., Mahata D., Mishra R., Shah R.R., Sawhney R., Liu H.	2019	International Conference on Information and Knowledge Management, Proceedings
Depression Detection by Analyzing Social Media Posts of User	Asad N.A., Mahmud Pranto M.A., Afreen S., Islam M.M.	2019	2019 IEEE International Conference on Signal Processing, Information, Communication and Systems, SPICSCON 2019
Presumptive Detection of Cyberbullying on Twitter through Natural Language Processing and Machine Learning in the Spanish Language	Leon-Paredes G.A., Palomeque-Leon W.F., Gallegos-Segovia P.L., Vintimilla-Tapia P.E., Bravo-Torres J.F., Barbosa-Santillan L.I., Paredes-Pinos M.M.	2019	IEEE CHILEAN Conference on Electrical, Electronics Engineering, Information and Communication Technologies, CHILECON 2019
Studying expressions of loneliness in individuals using twitter: an observational study	Guntuku S.C., Schneider R., Pelullo A., Young J., Wong V., Ungar L., Polsky D., Volpp K.G., Merchant R.	2019	BMJ Open
Who is the “human” in human-centered machine learning: The case of predicting mental health from social media	Chancellor S., Baumer E.P.S., De Choudhury M.	2019	Proceedings of the ACM on Human-Computer Interaction
Detecting cyberbullying and cyberaggression in social media	Chatzakou D., Leontiadis I., Blackburn J., De Cristofaro E., Stringhini G., Vakali A., Kourtellis N.	2019	ACM Transactions on the Web
A text classification framework for simple and effective early depression detection over social media streams	Burdisso S.G., Errecalde M., Montes-y-Gómez M.	2019	Expert Systems with Applications
Experience during adolescence shapes brain development: From synapses and networks to normal and pathological behavior	Dow-Edwards D., MacMaster F.P., Peterson B.S., Niesink R., Andersen S., Braams B.R.	2019	Neurotoxicology and Teratology
Artificial intelligence design charts for predicting friction capacity of driven pile in clay	Moayedi H., Hayati S.	2019	Neural Computing and Applications
ArDep: An Arabic lexicon for detecting depression	Bataineh B., Duwairi R., Abdullah M.	2019	ACM International Conference Proceeding Series
A computational study of mental health awareness campaigns on social media	Saha K., Torous J., Ernala S.K., Rizuto C., Stafford A., De Choudhury M.	2019	Translational Behavioral Medicine
Automatic detection of eating disorder-related social media posts that could benefit from a mental health intervention	Yan H., Fitzsimmons-Craft E.E., Goodman M., Krauss M., Das S., Cavazos-Rehg P.	2019	International Journal of Eating Disorders
Inferring opinions and behavioral characteristics of gay men with large scale multilingual text from blued	Huang G., Cai M., Lu X.	2019	International Journal of Environmental Research and Public Health
Identify and analyze the relationship between the proportions of secretions of testosterone hormones to the users with their behavior in a social media websites using artificial intelligence algorithms.	Hashim R.T., Haref Q.M., Majeed H.S., Nsaif W.S.	2019	International Journal of Pharmaceutical Research
Recognition of position group relationship in dynamic social networks	Thabitha D., Jhansi Vazram B., Ezra Sastry G.	2019	International Journal of Innovative Technology and Exploring Engineering
Detection and analysis of stress using machine learning techniques	Baheti R.R., Kinariwala S.	2019	International Journal of Engineering and Advanced Technology
SocInf: Membership Inference Attacks on Social Media Health Data with Machine Learning	Liu G., Wang C., Peng K., Huang H., Li Y., Cheng W.	2019	IEEE Transactions on Computational Social Systems
Smart technology, artificial intelligence, robotics and algorithms (STARA): Employees' perceptions and wellbeing in future workplaces	Oosthuizen R.M.	2019	Theory, Research and Dynamics of Career Wellbeing: Becoming Fit for the Future
Sideways'19: 5th international workshop on social media world sensors	Caro L.D., Cataldi M., Schifanella C.	2019	HT 2019 - Proceedings of the 30th ACM Conference on Hypertext and Social Media
Harnessing digital phenotyping to deliver real-time interventional bio-feedback	Woodward K., Kanjo E., Umair M., Sas C.	2019	UbiComp/ISWC 2019- - Adjunct Proceedings of the 2019 ACM International Joint Conference on Pervasive and Ubiquitous Computing and Proceedings of the 2019 ACM International Symposium on Wearable Computers
Psychological stress prediction on social media using convolutional neural network	Preethi Rajam C.R., Uma Maheswari N., Jeyanthi S., Somasundaram S.K.	2019	International Journal of Recent Technology and Engineering
Using Information from Heterogeneous Sources and Machine Learning in Intelligent Transportation Systems	Bazzan A.L.C., Chamby-Diaz J.C., Estevam R.S., Schmidt L.D.A., Pasin M., Samatelo J.L.A., Ribeiro M.V.L.	2019	Proceedings - 2019 IEEE 15th International Conference on Intelligent Computer Communication and Processing, ICCP 2019
Machine learning framework for detection of psychological disorders at OSN	Nalinde P.B., Shinde A.	2019	International Journal of Innovative Technology and Exploring Engineering
Deep learning-based sentimental analysis for large-scale imbalanced twitter data	Jamal N., Xianqiao C., Aldabbas H.	2019	Future Internet
Determining emotional tone and verbal behavior in patients with tinnitus and hyperacusis: An exploratory mixed-methods study	Kimball S.H., Hamilton T., Benear E., Baldwin J.	2019	American Journal of Audiology
Detecting stress based on social networking interactions	Senthil Mahesh P.C., Rupa Kalpana C., Rudra Kumar M.	2019	International Journal of Innovative Technology and Exploring Engineering
Detection of Schizophrenia in brain MR images based on segmented ventricle region and deep belief networks	Latha M., Kavitha G.	2019	Neural Computing and Applications
Feeling anxious? Perceiving anxiety in tweets using machine learning	Gruda D., Hasan S.	2019	Computers in Human Behavior
Can Machines Read our Minds?	Burr C., Cristianini N.	2019	Minds and Machines
Reversible uptake and release of sodium ions in layered SnS2-reduced graphene oxide composites for neuromorphic devices	Jang E.-K., Park Y., Lee J.-S.	2019	Nanoscale
Unveiling online suicide behavior: What can we learn about mental health from suicide survivors of Reddit?	Ambalavan A.K., Moulahi B., Azé J., Bringay S.	2019	Studies in Health Technology and Informatics
Predicting future mental illness from social media: A big-data approach	Thorstad R., Wolff P.	2019	Behavior Research Methods
Session recommendation via recurrent neural networks over fisher embedding vectors	Kelen D., Daróczy B., Ayala-Gómez F., Ország A., Benczúr A.	2019	Sensors (Switzerland)
Recent Advances in Using Natural Language Processing to Address Public Health Research Questions Using Social Media and ConsumerGenerated Data	Conway M., Hu M., Chapman W.W.	2019	Yearbook of medical informatics
Using twitter to understand the human bowel disease community: Exploratory analysis of key topics	Pérez-Pérez M., Pérez-Rodríguez G., Fdez-Riverola F., Lourenço A.	2019	Journal of Medical Internet Research
An optimized hybrid neural network model for detecting depression among twitter users	Chandra D.P., Rajarajeswari S.	2019	International Journal of Innovative Technology and Exploring Engineering
Depression and anxiety detection through the Closed-Loop method using DASS-21	Budiyanto S., Sihombing H.C., Fajar Rahayu I.M.	2019	Telkomnika (Telecommunication Computing Electronics and Control)
Quantifying inference learning model to explore twitter user emotions	Srinivasa Raju G., Ajay Dilip Kumar M., Suryanarayana Raju S.	2019	International Journal of Innovative Technology and Exploring Engineering
Dy n amic Urban e nvironmental e xposures on D epression and S uicide (NEEDS) in the Netherlands: A protocol for a cross-sectional smartphone tracking study and a longitudinal population register study	Helbich M.	2019	BMJ Open
Constructing a Semantic Graph with Depression Symptoms Extraction from Twitter	Ma L., Wang Y.	2019	2019 IEEE Conference on Computational Intelligence in Bioinformatics and Computational Biology, CIBCB 2019
Predicting Social Network Users with Depression from Simulated Temporal Data	Wongkoblap A., Vadillo M.A., Curcin V.	2019	EUROCON 2019 - 18th International Conference on Smart Technologies
EmoWei : Emotion-oriented personalized weight management system based on sentiment analysis	Kim J., Oh U.	2019	Proceedings - 2019 IEEE 20th International Conference on Information Reuse and Integration for Data Science, IRI 2019
Depression Analysis from Social Media Data in Bangla Language using Long Short Term Memory (LSTM) Recurrent Neural Network Technique	Uddin A.H., Bapery D., Arif A.S.M.	2019	5th International Conference on Computer, Communication, Chemical, Materials and Electronic Engineering, IC4ME2 2019
Activity pattern mining from social media for healthcare monitoring on big data	Priya N., Sangeetha S., Amudha S.	2019	International Journal of Innovative Technology and Exploring Engineering
An improved back propagation neural network based on complexity decomposition technology and modified flower pollination optimization for short-term load forecasting	Pan L., Feng X., Sang F., Li L., Leng M., Chen X.	2019	Neural Computing and Applications
Using big data analytics to improve HIV medical care utilisation in South Carolina: A study protocol	Olatosi B., Zhang J., Weissman S., Hu J., Haider M.R., Li X.	2019	BMJ Open
Distributed participatory governance	Van Weyenbergh G.	2019	ACM International Conference Proceeding Series
Early detection of depression: Social network analysis and random forest techniques	Cacheda F., Fernandez D., Novoa F.J., Carneiro V.	2019	Journal of Medical Internet Research
Social shaping of mobile geomedia services: An analysis of Yelp and Foursquare	Frith J., Wilken R.	2019	Communication and the Public
Assessing depression risk in Chinese microblogs: A corpus and machine learning methods	Wang X., Chen S., Li T., Li W., Zhou Y., Zheng J., Zhang Y., Tang B.	2019	2019 IEEE International Conference on Healthcare Informatics, ICHI 2019
An analysis of detecting and finding solution to stress through social media	Rajiv S., Pushpakumar R.	2019	International Journal of Innovative Technology and Exploring Engineering
Feasibility of pediatric obesity and prediabetes treatment support through Tess, the AI behavioral coaching chatbot	Stephens T.N., Joerin A., Rauws M., Werk L.N.	2019	Translational Behavioral Medicine
Knowledge-aware assessment of severity of suicide risk for early intervention	Gaur M., Kursuncu U., Sheth A., Alambo A., Thirunarayan K., Welton R.S., Sain J.P., Kavuluru R., Pathak J.	2019	The Web Conference 2019 - Proceedings of the World Wide Web Conference, WWW 2019
I'm lonely. Who should I talk to?	Fratamico L., Roy D.	2019	The Web Conference 2019 - Companion of the World Wide Web Conference, WWW 2019
Methodological gaps in predicting mental health states from social media: Triangulating diagnostic signals	Ernala S.K., Birnbaum M.L., Candan K.A., Rizvi A.F., Sterling W.A., Kane J.M., De Choudhury M.	2019	Conference on Human Factors in Computing Systems - Proceedings
Depression Analysis of Bangla Social Media Data using Gated Recurrent Neural Network	Uddin A.H., Bapery D., Mohammad Arif A.S.	2019	1st International Conference on Advances in Science, Engineering and Robotics Technology 2019, ICASERT 2019
Tracking suicidal tendency using twitter data and machine learning algorithms	Daiphule L., Reddy B., Savith A., Apoorva T.V., Kavyashree	2019	International Journal of Engineering and Advanced Technology
An automatic diagnostic network using skew-robust adversarial discriminative domain adaptation to evaluate the severity of depression	Sun B., Zhang Y., He J., Xiao Y., Xiao R.	2019	Computer Methods and Programs in Biomedicine
Detection of stress levels in students using social media feed	Mounika S.N., Kumar Kanumuri P., Rao K.N., Manne S.	2019	2019 International Conference on Intelligent Computing and Control Systems, ICCS 2019
Proactive suicide prevention online (PSPO): Machine identification and crisis management for Chinese social media users with suicidal thoughts and behaviors	Liu X., Liu X., Sun J., Yu N.X., Sun B., Li Q., Zhu T.	2019	Journal of Medical Internet Research
A Machine Learning based Depression Analysis and Suicidal Ideation Detection System using Questionnaires and Twitter	Jain S., Narayan S.P., Dewang R.K., Bhartiya U., Meena N., Kumar V.	2019	2019 IEEE Students Conference on Engineering and Systems, SCES 2019
Study of depression analysis using machine learning techniques	Ramalingam D., Sharma V., Zar P.	2019	International Journal of Innovative Technology and Exploring Engineering
The effects of adverse drug reactions on patients’ satisfaction: Evidence from publicly available data on Tamiflu (oseltamivir)	Antipov E.A., Pokryshevskaya E.B.	2019	International Journal of Medical Informatics
Performance enhancement of different machine learning algorithms using up-sampling technique	Chandrika C.P., Kallimani J.S.	2019	International Journal of Advanced Science and Technology
Extracting health-related causality from twitter messages using natural language processing	Doan S., Yang E.W., Tilak S.S., Li P.W., Zisook D.S., Torii M.	2019	BMC Medical Informatics and Decision Making
A Knowledge-Based Recommendation System That Includes Sentiment Analysis and Deep Learning	Rosa R.L., Schwartz G.M., Ruggiero W.V., Rodriguez D.Z.	2019	IEEE Transactions on Industrial Informatics
Improving moderator responsiveness in online peer support through automated triage	Milne D.N., McCabe K.L., Calvo R.A.	2019	Journal of Medical Internet Research
Forensic suicidal inquiry of depressed individuals using LSTM and convolutional neural networks	Prasad C., Hakeem A., Malhotra R., Jan S.A., Singh U.P., Kallimani J.S.	2019	International Journal of Innovative Technology and Exploring Engineering
Randomized controlled trial of an online machine learning-driven risk assessment and intervention platform for increasing the use of crisis services	Jaroszewski A.C., Morris R.R., Nock M.K.	2019	Journal of Consulting and Clinical Psychology
Intelligent computing approach to analyze the dynamics of wire coating with Oldroyd 8-constant fluid	Munir A., Manzar M.A., Khan N.A., Raja M.A.Z.	2019	Neural Computing and Applications
SocialText: A Framework for Understanding the Relationship between Digital Communication Patterns and Mental Health	Mendu S., Boukhechba M., Baglione A., Baee S., Wu C., Barnes L.	2019	Proceedings - 13th IEEE International Conference on Semantic Computing, ICSC 2019
Question Answering for Suicide Risk Assessment Using Reddit	Alambo A., Gaur M., Lokala U., Kursuncu U., Thirunarayan K., Gyrard A., Sheth A., Welton R.S., Pathak J.	2019	Proceedings - 13th IEEE International Conference on Semantic Computing, ICSC 2019
Psychological disorder identifying method based on emotion perception over social networks	Zhou T.H., Hu G.L., Wang L.	2019	International Journal of Environmental Research and Public Health
Mining Twitter Data for Depression Detection	Arora P., Arora P.	2019	2019 International Conference on Signal Processing and Communication, ICSC 2019
A Graph Based Chatbot for Cancer Patients	Belfin R.V., Shobana A.J., Manilal M., Mathew A.A., Babu B.	2019	2019 5th International Conference on Advanced Computing and Communication Systems, ICACCS 2019
SPalmitoylC-PseAAC: A sequence-based model developed via Chou's 5-steps rule and general PseAAC for identifying S-palmitoylation sites in proteins	Hussain W., Khan Y.D., Rasool N., Khan S.A., Chou K.-C.	2019	Analytical Biochemistry
Optimization of friction stir welding process using NSGA-II and DEMO	Alkayem N.F., Parida B., Pal S.	2019	Neural Computing and Applications
Suicidal Tendency on Social Media: A Case Study	Gupta P., Kaushik B.	2019	Proceedings of the International Conference on Machine Learning, Big Data, Cloud and Parallel Computing: Trends, Prespectives and Prospects, COMITCon 2019
A systematic approach for developing a corpus of patient reported adverse drug events: A case study for SSRI and SNRI medications	Zolnoori M., Fung K.W., Patrick T.B., Fontelo P., Kharrazi H., Faiola A., Wu Y.S.S., Eldredge C.E., Luo J., Conway M., Zhu J., Park S.K., Xu K., Moayyed H., Goudarzvand S.	2019	Journal of Biomedical Informatics
Trait mindfulness and functional connectivity in cognitive and attentional resting state networks	Parkinson T.D., Kornelsen J., Smith S.D.	2019	Frontiers in Human Neuroscience
Changes in functional connectivity following treatment with emotion regulation therapy	Scult M.A., Fresco D.M., Gunning F.M., Liston C., Seeley S.H., García E., Mennin D.S.	2019	Frontiers in Behavioral Neuroscience
A taxonomy of ethical tensions in inferring mental health states from social media	Chancellor S., Birnbaum M.L., Caine E.D., Silenzio V.M.B., De Choudhury M.	2019	FAT* 2019 - Proceedings of the 2019 Conference on Fairness, Accountability, and Transparency
Data Mining Approach to the Detection of Suicide in Social Media: A Case Study of Singapore	Seah J.H.K., Jin Shim K.	2019	Proceedings - 2018 IEEE International Conference on Big Data, Big Data 2018
X-A-BiLSTM: A Deep Learning Approach for Depression Detection in Imbalanced Data	Cong Q., Feng Z., Li F., Xiang Y., Rao G., Tao C.	2019	Proceedings - 2018 IEEE International Conference on Bioinformatics and Biomedicine, BIBM 2018
Disrupted functional connectivity within the default mode network and salience network in unmedicated bipolar II disorder	Gong J., Chen G., Jia Y., Zhong S., Zhao L., Luo X., Qiu S., Lai S., Qi Z., Huang L., Wang Y.	2019	Progress in Neuro-Psychopharmacology and Biological Psychiatry
Clustering Help-Seeking Behaviors in LGBT Online Communities: A Prospective Trial	Liang C., Abbott D., Hong Y.A., Madadi M., White A.	2019	Lecture Notes in Computer Science (including subseries Lecture Notes in Artificial Intelligence and Lecture Notes in Bioinformatics)
A data-driven approach for measuring the severity of the signs of depression using reddit posts	Van Rijen P., Teodoro D., Naderi N., Mottin L., Knafou J., Jeffryes M., Ruch P.	2019	CEUR Workshop Proceedings
Early detection of anorexia using RNN-LSTM and SVM classifiers	Ranganathan A., Haritha A., Thenmozhi D., Aravindan C.	2019	CEUR Workshop Proceedings
Detection of depression-related posts in reddit social media forum	Tadesse M.M., Lin H., Xu B., Yang L.	2019	IEEE Access
Anonymous prediction of psychosis in social media	Tadisetty S., Ghazinour K.	2019	CEUR Workshop Proceedings
A Baseline Approach for Early Detection of Signs of Anorexia and Self-harm in Reddit Posts	Naderi N., Gobeil J., Teodoro D., Pasche E., Ruch P.	2019	CEUR Workshop Proceedings
The language of dialogue is complex	Robertson A., Aiello L.M., Quercia D.	2019	Proceedings of the 13th International Conference on Web and Social Media, ICWSM 2019
Transfer learning for depression: Early detection and severity prediction from social media postings	Abed-Esfahani P., Howard D., Maslej M., Patel S., Mann V., Goegan S., French L.	2019	CEUR Workshop Proceedings
Can we assess mental health through social media and smart devices? Addressing bias in methodology and evaluation	Tsakalidis A., Liakata M., Damoulas T., Cristea A.I.	2019	Lecture Notes in Computer Science (including subseries Lecture Notes in Artificial Intelligence and Lecture Notes in Bioinformatics)
Medical sentiment analysis using social media: Towards building a patient assisted system	Yadav S., Ekbal A., Saha S., Bhattacharyya P.	2019	LREC 2018 - 11th International Conference on Language Resources and Evaluation
Using data mining to explore calmodulin bibliography	Haiech J., Kilhoffer M.-C.	2019	Methods in Molecular Biology
UDE at Erisk 2019: Early risk prediction on the internet	Masood R., Ramiandrisoa F., Aker A.	2019	CEUR Workshop Proceedings
Detecting anorexia in Spanish tweets	López-Úbeda P., Plaza-Del-Arco F.M., Díaz-Galiano M.C., Alfonso Ureña-López L., Martín-Valdivia M.-T.	2019	International Conference Recent Advances in Natural Language Processing, RANLP
Detecting Traces of Bullying in Twitter Posts Using Machine Learning	Jin C., Kaur H., Khatun A., Uppalapati S.	2019	Advances in Intelligent Systems and Computing
Event detection for exploring emotional upheavals of depressive people	Wu P., Koh J., Chen A.L.P.	2019	Proceedings of the ACM Symposium on Applied Computing
Detecting associations between dietary supplement intake and sentiments within mental disorder tweets	Wang Y., Zhao Y., Zhang J., Bian J., Zhang R.	2019	Health Informatics Journal
Depression detection from social media texts	Stankevich M., Latyshev A., Kuminskaya E., Smirnov I., Grigoriev O.	2019	CEUR Workshop Proceedings
Knowledge-driven analytics and sensor signal processing in human-centric applications	Ukil A., Marin L., Jara A., Farserotu J.	2019	CEUR Workshop Proceedings
Deep learning algorithm for suicide sentiment prediction	Boukil S., El Adnani F., Cherrat L., El Moutaouakkil A.E., Ezziyyani M.	2019	Advances in Intelligent Systems and Computing
Language Modeling in Temporal Mood Variation Models for Early Risk Detection on the Internet	Ragheb W., Azé J., Bringay S., Servajean M.	2019	Lecture Notes in Computer Science (including subseries Lecture Notes in Artificial Intelligence and Lecture Notes in Bioinformatics)
Social controller: Mobile-based application solution for social networking problems	Mustafa H., Halaweh M.	2019	Journal of Content, Community and Communication
Identification of risk of cyberbullying from social network messages	Semangern T., Chaisitsak W., Senivongse T.	2019	Lecture Notes in Engineering and Computer Science
Predicting depression tendency based on image, text and behavior data from instagram	Huang Y.C., Chiang C.-F., Chen A.L.P.	2019	DATA 2019 - Proceedings of the 8th International Conference on Data Science, Technology and Applications
Adapting models for the case of early risk prediction on the internet	Masood R.	2019	Lecture Notes in Computer Science (including subseries Lecture Notes in Artificial Intelligence and Lecture Notes in Bioinformatics)
GraphBoot: Quantifying Uncertainty in Node Feature Learning on Large Networks	Akcora C., Gel Y.R., Kantarcioglu M., Lyubchich V., Thuraisingham B.	2019	IEEE Transactions on Knowledge and Data Engineering
A tool for spatio-temporal analysis of social anxiety with twitter data	Lee J., Sohn D., Choi Y.S.	2019	Proceedings of the ACM Symposium on Applied Computing
Detecting Depression in Social Media Posts Using Machine Learning	Biradar A., Totad S.G.	2019	Communications in Computer and Information Science
Predicting Personality Traits from Social Network Profiles	Stankevich M., Latyshev A., Kiselnikova N., Smirnov I.	2019	Communications in Computer and Information Science
Diagnosis of depression based on short text	Zheng J., Bian J., Jia J.	2019	Lecture Notes in Computer Science (including subseries Lecture Notes in Artificial Intelligence and Lecture Notes in Bioinformatics)
Primal world beliefs.	Clifton J.D.W., Baker J.D., Park C.L., Yaden D.B., Clifton A.B.W., Terni P., Miller J.L., Zeng G., Giorgi S., Schwartz H.A., Seligman M.E.P.	2019	Psychological Assessment
Event based social networks for coping loneliness in smart cities	Kovalevskiy N., Dahanayake A., Zudilova T.	2019	Frontiers in Artificial Intelligence and Applications
Using deep neural network to identify cancer survivors living with post-traumatic stress disorder on social media	Ismail N.H., Liu N., Du M., He Z., Hu X.	2019	CEUR Workshop Proceedings
Isheets: A spreadsheet-based machine learning development platform for data-driven process analytics	Amouzgar F., Beheshti A., Ghodratnama S., Benatallah B., Yang J., Sheng Q.Z.	2019	Lecture Notes in Computer Science (including subseries Lecture Notes in Artificial Intelligence and Lecture Notes in Bioinformatics)
Detecting Suicidal Ideation with Data Protection in Online Communities	Ji S., Long G., Pan S., Zhu T., Jiang J., Wang S.	2019	Lecture Notes in Computer Science (including subseries Lecture Notes in Artificial Intelligence and Lecture Notes in Bioinformatics)
#ActuallyDepressed: Characterization of depressed tumblr users' online behavior from rules generation machine learning technique	Cahutay C.R.C., Vicente A.J.O.	2019	PACLIC 2017 - Proceedings of the 31st Pacific Asia Conference on Language, Information and Computation
Depressive Emotion Recognition Based on Behavioral Data	Su Y., Zheng H., Liu X., Zhu T.	2019	Lecture Notes in Computer Science (including subseries Lecture Notes in Artificial Intelligence and Lecture Notes in Bioinformatics)
Attentive Multi-stage Learning for Early Risk Detection of Signs of Anorexia and Self-harm on Social Media	Ragheb W., Azé J., Bringay S., Servajean M.	2019	CEUR Workshop Proceedings
Mapping online hate: A scientometric analysis on research trends and hotspots in research on online hate	Waqas A., Salminen J., Jung S.-G., Almerekhi H., Jansen B.J.	2019	PLoS ONE
Anticipating Depression Based on Online Social Media Behaviour	Ríssola E.A., Bahrainian S.A., Crestani F.	2019	Lecture Notes in Computer Science (including subseries Lecture Notes in Artificial Intelligence and Lecture Notes in Bioinformatics)
Stress detection using machine learning classifiers in internet of things environment	Sharma R., Rani S., Gupta D.	2019	Journal of Computational and Theoretical Nanoscience
Bioinfo@uAVR at ERiSk 2019: Delving into social media texts for the early detection of mental and food disorders	Trifan A., Oliveira J.L.	2019	CEUR Workshop Proceedings
Depression Detection on Social Media with Reinforcement Learning	Gui T., Zhang Q., Zhu L., Zhou X., Peng M., Huang X.	2019	Lecture Notes in Computer Science (including subseries Lecture Notes in Artificial Intelligence and Lecture Notes in Bioinformatics)
Exploring the dominant features of social media for depression detection	Hussain J., Satti F.A., Afzal M., Khan W.A., Bilal H.S.M., Ansaar M.Z., Ahmad H.F., Hur T., Bang J., Kim J.-I., Park G.H., Seung H., Lee S.	2019	Journal of Information Science
Prediction of postpartum depression using machine learning techniques from social media text	Fatima I., Abbasi B.U.D., Khan S., Al-Saeed M., Ahmad H.F., Mumtaz R.	2019	Expert Systems
A social media study on the effects of psychiatric medication use	Saha K., Sugar B., Torous J., Abrahao B., Kıcıman E., De Choudhury M.	2019	Proceedings of the 13th International Conference on Web and Social Media, ICWSM 2019
A Novel Co-Training-Based Approach for the Classification of Mental Illnesses Using Social Media Posts	Tariq S., Akhtar N., Afzal H., Khalid S., Mufti M.R., Hussain S., Habib A., Ahmad G.	2019	IEEE Access
UNSL at Erisk 2019: A Unified Approach for Anorexia, Self-harm and Depression Detection in Social Media	Burdisso S.G., Errecalde M., Montes-Y-Gómez M.	2019	CEUR Workshop Proceedings
What twitter profile and posted images reveal about depression and anxiety	Guntuku S.C., Preotiuc-Pietro D., Eichstaedt J.C., Ungar L.H.	2019	Proceedings of the 13th International Conference on Web and Social Media, ICWSM 2019
Mexico city traffic analysis based on social computing and machine learning	Pérez M.S., Ruiz M.T., Ibarra M.M.	2019	Springer Proceedings in Complexity
Does user generated content characterize Millennials' generation behavior? Discussing the relation between SNS and open innovation	Saura J.R., Debasa F., Reyes-Menendez A.	2019	Journal of Open Innovation: Technology, Market, and Complexity
Top-funded digital health companies and their impact on high-burden, high-cost conditions	Safavi K., Mathews S.C., Bates D.W., Ray Dorsey E., Cohen A.B.	2019	Health Affairs
Understanding and measuring psychological stress using social media	Guntuku S.C., Buffone A., Jaidka K., Eichstaedt J.C., Ungar L.H.	2019	Proceedings of the 13th International Conference on Web and Social Media, ICWSM 2019
Incorporating stress status in suicide detection through microblog	Xue Y., Li Q., Wu T., Feng L., Zhao L., Yu F.	2019	Computer Systems Science and Engineering
Inter and Intra Document Attention for Depression Risk Assessment	Maupomé D., Queudot M., Meurs M.-J.	2019	Lecture Notes in Computer Science (including subseries Lecture Notes in Artificial Intelligence and Lecture Notes in Bioinformatics)
A Hybrid Agent System to Detect Stress Using Emotions and Social Media Data to Provide Coping Methodologies	Liyanagamage R., Kitchilan S., Maddumage R., Kitchilan S., Kumarasinghe N., Fernando S.	2019	Communications in Computer and Information Science
Screen time addiction and psychological metric analysis among teens using machine learning techniques	Baby Saral G., Priya R.	2019	Journal of Advanced Research in Dynamical and Control Systems
Integrating UMLs for early detection of sings of anorexia	Plaza-Del-Arco F.M., López-Úbeda P., Díaz-Galiano M.C., Alfonso Ureña-López L., Teresa Martín-Valdivia M.	2019	CEUR Workshop Proceedings
HIV and injection drug use: New approaches to HIV prevention	Somboonwit C., Menezes L.J., Vazquez L.	2019	Global Virology III: Virology in the 21st Century
Activity pattern mining from social media for healthcare monitoring on big data	Sadagopan S.	2019	Journal of Advanced Research in Dynamical and Control Systems
A survey on acronym–Expansion mining approaches from text and web	Menaha R., Jayanthi V.	2019	Smart Innovation, Systems and Technologies
Predicting affect classification in mental status examination using machine learning face action recognition system: A pilot study in schizophrenia patients	Barzilay R., Israel N., Krivoy A., Sagy R., Kamhi-Nesher S., Loebstein O., Wolf L., Shoval G.	2019	Frontiers in Psychiatry
Low-rank network signatures in the triple network separate schizophrenia and major depressive disorder	Han W., Sorg C., Zheng C., Yang Q., Zhang X., Ternblom A., Mawuli C.B., Gao L., Luo C., Yao D., Li T., Liang S., Shao J.	2019	NeuroImage: Clinical
Detection study of bipolar depression through the application of a model-based algorithm in terms of clinical feature and peripheral biomarkers	Zheng Y., He S., Zhang T., Lin Z., Shi S., Fang Y., Jiang K., Liu X.	2019	Frontiers in Psychiatry
Healing the neurophysiological roots of trauma: A controlled study examining loreta z-score neurofeedback and HRV biofeedback for chronic PTSD	Bell A.N., Moss D., Kallmeyer R.J.	2019	NeuroRegulation
A data science-based analysis points at distinct patterns of lipid mediator plasma concentrations in patients with dementia	Gurke R., Etyemez S., Prvulovic D., Thomas D., Fleck S.C., Reif A., Geisslinger G., Lötsch J.	2019	Frontiers in Psychiatry
Towards humanlike chatbots helping users cope with stressful situations	Medeiros L., Gerritsen C., Bosse T.	2019	Lecture Notes in Computer Science (including subseries Lecture Notes in Artificial Intelligence and Lecture Notes in Bioinformatics)
Integration of cross species RNA-seq meta-analysis and machine-learning models identifies the most important salt stress–responsive pathways in microalga Dunaliella	Panahi B., Frahadian M., Dums J.T., Hejazi M.A.	2019	Frontiers in Genetics
Dynamics of segregation and integration in directional brain networks: Illustration in soldiers with PTSD and neurotrauma	Rangaprakash D., Dretsch M.N., Katz J.S., Denney T.S., Jr., Deshpande G.	2019	Frontiers in Neuroscience
Deep Dive into Anonymity: Large Scale Analysis of Quora Questions	Mathew B., Dutt R., Maity S.K., Goyal P., Mukherjee A.	2019	Lecture Notes in Computer Science (including subseries Lecture Notes in Artificial Intelligence and Lecture Notes in Bioinformatics)
A novel ensemble-based machine learning algorithm to predict the conversion from mild cognitive impairment to Alzheimer's disease using socio-demographic characteristics, clinical information, and neuropsychological measures	Grassi M., Rouleaux N., Caldirola D., Loewenstein D., Schruers K., Perna G., Dumontier M., Alzheimer's Disease Neuroimaging Initiative	2019	Frontiers in Neurology
Toward quantifying the psychopathology of eating disorders from the autonomic nervous system perspective: A methodological approach	Simões-Capela N., Schiavone G., De Raedt W., Vrieze E., Van Hoof C.	2019	Frontiers in Neuroscience
Deep learning for online harassment detection in tweets	Marwa T., Salima O., Souham M.	2018	Proceedings - PAIS 2018: International Conference on Pattern Analysis and Intelligent Systems
Text classification of micro-blog's “tree hole” based on convolutional neural network	Zhao X., Lin S., Huang Z.	2018	ACM International Conference Proceeding Series
Bots increase exposure to negative and inflammatory content in online social systems	Stella M., Ferrara E., De Domenico M.	2018	Proceedings of the National Academy of Sciences of the United States of America
Internet Communication Disorder and the structure of the human brain: Initial insights on WeChat addiction	Montag C., Zhao Z., Sindermann C., Xu L., Fu M., Li J., Zheng X., Li K., Kendrick K.M., Dai J., Becker B.	2018	Scientific Reports
Persona Traits Identification based on Myers-Briggs Type Indicator(MBTI) - A Text Classification Approach	Bharadwaj S., Sridhar S., Choudhary R., Srinath R.	2018	2018 International Conference on Advances in Computing, Communications and Informatics, ICACCI 2018
Natural language processing and lexical approach for depression symptoms screening of Indonesian twitter user	Oyong I., Utami E., Luthfi E.T.	2018	Proceedings of 2018 10th International Conference on Information Technology and Electrical Engineering: Smart Technology for Better Society, ICITEE 2018
Moderating effects of harm avoidance on resting-state functional connectivity of the anterior insula	Huggins A.A., Belleau E.L., Miskovich T.A., Pedersen W.S., Larson C.L.	2018	Frontiers in Human Neuroscience
Beyond the coded gaze: Analyzing expression of mental health and illness on instagram	Feuston J.L., Piper A.M.	2018	Proceedings of the ACM on Human-Computer Interaction
Prediction of creep curve of HP40Nb steel using artificial neural network	Ghatak A., Robi P.S.	2018	Neural Computing and Applications
Analysis of user-generated content from online social communities to characterise and predict depression degree	Fatima I., Mukhtar H., Ahmad H.F., Rajpoot K.	2018	Journal of Information Science
Engineering strength of fiber-reinforced soil estimated by swarm intelligence optimized regression system	Chou J.-S., Ngo N.-T.	2018	Neural Computing and Applications
Attention-Based LSTM for Psychological Stress Detection from Spoken Language Using Distant Supervision	Winata G.I., Kampman O.P., Fung P.	2018	ICASSP, IEEE International Conference on Acoustics, Speech and Signal Processing - Proceedings
Facebook Social Media for Depression Detection in the Thai Community	Katchapakirin K., Wongpatikaseree K., Yomaboot P., Kaewpitakkun Y.	2018	Proceeding of 2018 15th International Joint Conference on Computer Science and Software Engineering, JCSSE 2018
Multiple watermarking technique for securing online social network contents using Back Propagation Neural Network	Singh A.K., Kumar B., Singh S.K., Ghrera S.P., Mohan A.	2018	Future Generation Computer Systems
Leveraging the web and social media to promote access to care among suicidal individuals	Notredame C.-E., Grandgenèvre P., Pauwels N., Morgiève M., Wathelet M., Vaiva G., Séguin M.	2018	Frontiers in Psychology
Classifying depressed users with multiple instance learning from social network data	Wongkoblap A., Vadillo M.A., Curcin V.	2018	Proceedings - 2018 IEEE International Conference on Healthcare Informatics, ICHI 2018
Mental health analysis via social media data	Yazdavar A.H., Mahdavinejad M.S., Bajaj G., Thirunarayan K., Pathak J., Sheth A.	2018	Proceedings - 2018 IEEE International Conference on Healthcare Informatics, ICHI 2018
Analyzing abusive text messages to detect digital dating abuse	Roy T., McClendon J., Hodges L.	2018	Proceedings - 2018 IEEE International Conference on Healthcare Informatics, ICHI 2018
A multilevel predictive model for detecting social network users with depression	Wongkoblap A., Vadillo M.A., Curcin V.	2018	Proceedings - 2018 IEEE International Conference on Healthcare Informatics, ICHI 2018
Extracting psychiatric stressors for suicide from social media using deep learning	Du J., Zhang Y., Luo J., Jia Y., Wei Q., Tao C., Xu H.	2018	BMC Medical Informatics and Decision Making
Using Natural Language Processing to Extract Health-Related Causality from Twitter Messages	Doan S., Yang E.W., Tilak S., Torii M.	2018	Proceedings - 2018 IEEE International Conference on Healthcare Informatics Workshops, ICHI-W 2018
Detecting Signals of Associations between Dietary Supplement Use and Mental Disorders from Twitter	Wang Y., Zhao Y., Bian J., Zhang R.	2018	Proceedings - 2018 IEEE International Conference on Healthcare Informatics Workshops, ICHI-W 2018
Assessing Mental Health Signals among Sexual and Gender Minorities using Twitter Data	Zhao Y., Guo Y., He X., Huo J., Wu Y., Yang X., Bian J.	2018	Proceedings - 2018 IEEE International Conference on Healthcare Informatics Workshops, ICHI-W 2018
Extracting social network contents to classify ADHD types based on behavioral symptoms and activities	Chatpreecha P., Usanavasin S.	2018	Proceedings - 3rd International Conference on Computational Intelligence and Applications, ICCIA 2018
A Comprehensive Study on Social Network Mental Disorders Detection via Online Social Media Mining	Shuai H.-H., Shen C.-Y., Yang D.-N., Lan Y.-F.C., Lee W.-C., Yu P.S., Chen M.-S.	2018	IEEE Transactions on Knowledge and Data Engineering
Depression detection using emotion artificial intelligence	Deshpande M., Rao V.	2018	Proceedings of the International Conference on Intelligent Sustainable Systems, ICISS 2017
Analyzing of premier institution using twitter data on real-time basis	Varsha K., Monica R.	2018	2017 International Conference on Energy, Communication, Data Analytics and Soft Computing, ICECDS 2017
Problematic internet use as an age-related multifaceted problem: Evidence from a two-site survey	Ioannidis K., Treder M.S., Chamberlain S.R., Kiraly F., Redden S.A., Stein D.J., Lochner C., Grant J.E.	2018	Addictive Behaviors
Identifying objective physiological markers and modifiable behaviors for self-reported stress and mental health status using wearable sensors and mobile phones: Observational study	Sano A., Taylor S., McHill A.W., Phillips A.J.K., Barger L.K., Klerman E., Picard R.	2018	Journal of Medical Internet Research
Detecting suicidal ideation on forums: Proof-of-concept study	Aladag A.E., Muderrisoglu S., Akbas N.B., Zahmacioglu O., Bingol H.O.	2018	Journal of Medical Internet Research
PCCA: Position Confidentiality Conserving Algorithm for Content-Protection in e-Governance Services and Applications	Medhane D.V., Sangaiah A.K.	2018	IEEE Transactions on Emerging Topics in Computational Intelligence
Detecting recovery problems just in time: Application of automated linguistic analysis and supervised machine learning to an online substance abuse forum	Kornfield R., Sarma P.K., Shah D.V., McTavish F., Landucci G., Pe-Romashko K., Gustafson D.H.	2018	Journal of Medical Internet Research
Mining patients' narratives in social media for pharmacovigilance: Adverse effects and misuse of methylphenidate	Chen X., Faviez C., Schuck S., Lillo-Le-Louët A., Texier N., Dahamna B., Huot C., Foulquié P., Pereira S., Leroux V., Karapetiantz P., Guenegou-Arnoux A., Katsahian S., Bousquet C., Burgun A.	2018	Frontiers in Pharmacology
Detecting depression stigma on social media: A linguistic analysis	Li A., Jiao D., Zhu T.	2018	Journal of Affective Disorders
Detection of Stress and Relaxation Magnitudes for Tweets	Gopalakrishna Pillai R., Thelwall M., Orasan C.	2018	The Web Conference 2018 - Companion of the World Wide Web Conference, WWW 2018
Detection of Strength and Causal Agents of Stress and Relaxation for Tweets	Gopalakrishna Pillai R.	2018	The Web Conference 2018 - Companion of the World Wide Web Conference, WWW 2018
What about Mood Swings: Identifying Depression on Twitter with Temporal Measures of Emotions	Chen X., Sykora M.D., Jackson T.W., Elayan S.	2018	The Web Conference 2018 - Companion of the World Wide Web Conference, WWW 2018
Computational methods to understand deviant mental wellness communities	Chancellor S.	2018	Conference on Human Factors in Computing Systems - Proceedings
The effect of pets on happiness: A large-scale multi-factor analysis using social multimedia	Peng X., Chi L.-K., Luo J.	2018	ACM Transactions on Intelligent Systems and Technology
Forgiveness and trust dynamics on social networks	Laifa M., Akrouf S., Mammeri R.	2018	Adaptive Behavior
Resting state connectivity dynamics in individuals at risk for psychosis	Pelletier-Baldelli A., Andrews-Hanna J.R., Mittal V.A.	2018	Journal of Abnormal Psychology
Using Self-Reported Patient Experiences to Understand Patient Burden: Learnings from Digital Patient Communities in Ankylosing Spondylitis	Sunkureddi P., Gibson D., Doogan S., Heid J., Benosman S., Park Y.	2018	Advances in Therapy
FEM-based neural network modeling of laser-assisted bending	Fetene B.N., Shufen R., Dixit U.S.	2018	Neural Computing and Applications
Virtual reality research on vibration characteristics of long-span bridges with considering vehicle and wind loads based on neural networks and finite element method	Dong F.-H.	2018	Neural Computing and Applications
Numerical research on virtual reality of vibration characteristics of the motor based on GA-BPNN model	Chen X.-Y., Chen Z., Zhao Y.	2018	Neural Computing and Applications
Measuring the latency of depression detection in social media	Sadeque F., Xu D., Bethard S.	2018	WSDM 2018 - Proceedings of the 11th ACM International Conference on Web Search and Data Mining
Exploring convolutional neural networks and topic models for user profiling from drug reviews	Tutubalina E., Nikolenko S.	2018	Multimedia Tools and Applications
Evaluation of peak and residual conditions of actively confined concrete using neuro-fuzzy and neural computing techniques	Mansouri I., Gholampour A., Kisi O., Ozbakkaloglu T.	2018	Neural Computing and Applications
Different shades of default mode disturbance in schizophrenia: Subnodal covariance estimation in structure and function	Lefort-Besnard J., Bassett D.S., Smallwood J., Margulies D.S., Derntl B., Gruber O., Aleman A., Jardri R., Varoquaux G., Thirion B., Eickhoff S.B., Bzdok D.	2018	Human Brain Mapping
Network basis of suicidal ideation in depressed adolescents	Ordaz S.J., Goyer M.S., Ho T.C., Singh M.K., Gotlib I.H.	2018	Journal of Affective Disorders
Mental health analysis using deep learning for feature extraction	Joshi D.J., Makhija M., Nabar Y., Nehete N., Patwardhan M.S.	2018	ACM International Conference Proceeding Series
An intelligent conversational bot to help users cope with stress online	Medeiros L., Bosse T.	2018	Belgian/Netherlands Artificial Intelligence Conference
Analysis of social media posts for early detection of mental health conditions	Briand A., Almeida H., Meurs M.-J.	2018	Lecture Notes in Computer Science (including subseries Lecture Notes in Artificial Intelligence and Lecture Notes in Bioinformatics)
Natural Language Processing for Social Media, Second Edition	Farzindar A., Inkpen D.	2018	Synthesis Lectures on Human Language Technologies
Text-based detection and understanding of changes in mental health	Li Y., Mihalcea R., Wilson S.R.	2018	Lecture Notes in Computer Science (including subseries Lecture Notes in Artificial Intelligence and Lecture Notes in Bioinformatics)
An Ensemble Neural Network Model for Benefiting Pregnancy Health Stats from Mining Social Media	Warikoo N., Chang Y.-C., Dai H.-J., Hsu W.-L.	2018	Lecture Notes in Computer Science (including subseries Lecture Notes in Artificial Intelligence and Lecture Notes in Bioinformatics)
A Large-Scale Social Media Corpus for the Detection of Youth Depression (Project Note)	Zaghouani W.	2018	Procedia Computer Science
IRIT at e-Risk 2018	Ramiandrisoa F., Mothe J., Benamara F., Moriceau V.	2018	CEUR Workshop Proceedings
The big five: Discovering linguistic characteristics that typify distinct personality traits across Yahoo! answers members	Olivares N., Vivanco L.M., Figueroa A.	2018	Computacion y Sistemas
InsightGAN: Semi-supervised feature learning with generative adversarial network for drug abuse detection	Liu G., Hu J., Zhao A., Ding M., Huo Y., Lu Z.	2018	Lecture Notes in Computer Science (including subseries Lecture Notes in Artificial Intelligence and Lecture Notes in Bioinformatics)
Measuring the impact of anxiety on online social interactions	Dutta S., Ma J., De Choudhury M.	2018	12th International AAAI Conference on Web and Social Media, ICWSM 2018
Physical activity contagion and homophily in an adaptive social network model	van Dijk M., Treur J.	2018	Lecture Notes in Computer Science (including subseries Lecture Notes in Artificial Intelligence and Lecture Notes in Bioinformatics)
Jointly predicting affective and mental health scores using deep neural networks of visual cues on the web	Nguyen H., Nguyen V., Nguyen T., Larsen M.E., O’Dea B., Nguyen D.T., Le T., Phung D., Venkatesh S., Christensen H.	2018	Lecture Notes in Computer Science (including subseries Lecture Notes in Artificial Intelligence and Lecture Notes in Bioinformatics)
An automated Psychometric Analyzer based on Sentiment Analysis and Emotion Recognition for healthcare	Vij A., Pruthi J.	2018	Procedia Computer Science
A survey on mental health detection in Online Social Network	Rahman R.A., Omar K., Noah S.A.M., Danuri M.S.N.M.	2018	International Journal on Advanced Science, Engineering and Information Technology
A neural network approach to early risk detection of depression and anorexia on social media text	Wang Y.-T., Huang H.-H., Chen H.-H.	2018	CEUR Workshop Proceedings
UPF's participation at the CLEF eRisk 2018: Early risk prediction on the internet	Ramírez-Cifuentes D., Freire A.	2018	CEUR Workshop Proceedings
Using topic extraction on social media content for the early detection of depression	Maupomé D., Meurs M.-J.	2018	CEUR Workshop Proceedings
Cross-domain depression detection via harvesting social media	Shen T., Jia J., Shen G., Feng F., He X., Luan H., Tang J., Tiropanis T., Chua T.-S., Hall W.	2018	IJCAI International Joint Conference on Artificial Intelligence
Feature engineering for depression detection in social media	Stankevich M., Isakov V., Devyatkin D., Smirnov I.	2018	ICPRAM 2018 - Proceedings of the 7th International Conference on Pattern Recognition Applications and Methods
Facebook versus twitter: Cross-platform differences in self-disclosure and trait prediction	Jaidka K., Guntuku S.C., Ungar L.H.	2018	12th International AAAI Conference on Web and Social Media, ICWSM 2018
A social media based examination of the effects of counseling recommendations after student deaths on college campuses	Saha K., Weber I., De Choudhury M.	2018	12th International AAAI Conference on Web and Social Media, ICWSM 2018
Mental health computing via harvesting social media data	Jia J.	2018	IJCAI International Joint Conference on Artificial Intelligence
Characterizing audience engagement and assessing its impact on social media disclosures of mental illnesses	Ernala S.K., Labetoulle T., Bane F., Birnbaum M.L., Rizvi A.F., Kane J.M., De Choudhury M.	2018	12th International AAAI Conference on Web and Social Media, ICWSM 2018
Forecasting the presence and intensity of hostility on instagram using linguistic and social features	Liu P., Guberman J., Hemphill L., Culotta A.	2018	12th International AAAI Conference on Web and Social Media, ICWSM 2018
Using tweets embeddings for hashtag recommendation in twitter	Ben-Lhachemi N., Nfaoui E.H.	2018	Procedia Computer Science
The portrayal of quit emotions: Content-sensitive analysis of peer interactions in an online community for smoking cessation	Sridharan V., Cohen T., Cobb N., Myneni S.	2018	Lecture Notes in Computer Science (including subseries Lecture Notes in Artificial Intelligence and Lecture Notes in Bioinformatics)
Early detection of signs of anorexia and depression over social media using effective machine learning frameworks	Paul S., Kalyani J.S., Basu T.	2018	CEUR Workshop Proceedings
Intend to analyze Social Media feeds to detect behavioral trends of individuals to proactively act against Social Threats	Jindal S., Sharma K.	2018	Procedia Computer Science
Examining thematic similarity, difference, and membership in three online mental health communities from reddit: A text mining and visualization approach	Park A., Conway M., Chen A.T.	2018	Computers in Human Behavior
Word embeddings and linguistic metadata at the CLEF 2018 tasks for early detection of depression and anorexia	Trotzek M., Koitka S., Friedrich C.M.	2018	CEUR Workshop Proceedings
Exploring the utility of community-generated social media content for detecting depression: An analytical study on instagram	Ricard B.J., Marsch L.A., Crosier B., Hassanpour S.	2018	Journal of Medical Internet Research
First insights on a passive major depressive disorder prediction system with incorporated conversational chatbot	Delahunty F., Wood I.D., Arcan M.	2018	CEUR Workshop Proceedings
Early detection of depression based on linguistic metadata augmented classifiers revisited: Best of the erisk lab submission	Trotzek M., Koitka S., Friedrich C.M.	2018	Lecture Notes in Computer Science (including subseries Lecture Notes in Artificial Intelligence and Lecture Notes in Bioinformatics)
Supervised learning for suicidal ideation detection in online user content	Ji S., Yu C.P., Fung S.-F., Pan S., Long G.	2018	Complexity
Discriminating schizophrenia and schizo-obsessive disorder: a structural MRI study combining VBM and machine learning methods	Tas C., Mogulkoc H., Eryilmaz G., Gogcegoz-Gul I., Erguzel T.T., Metin B., Tarhan N.K.	2018	Neural Computing and Applications
Media management research in the twenty-first century	Rohn U.	2018	Handbook of Media Management and Economics: Second Edition
Neural Networks Applied to the Wave-Induced Fatigue Analysis of Steel Risers	Cortina J.P.R., De Sousa F.J.M., Sagrilo L.V.S.	2018	Mathematical Problems in Engineering
Sentiment analysis of social networking sites (SNS) data using machine learning approach for the measurement of depression	Hassan A.U., Hussain J., Hussain M., Sadiq M., Lee S.	2017	International Conference on Information and Communication Technology Convergence: ICT Convergence Technologies Leading the Fourth Industrial Revolution, ICTC 2017
A framework for identifying excessive sadness in students through twitter and facebook in the Philippines	Zuorba H.D., Olan C.L.O., Cantara A.D.	2017	ACM International Conference Proceeding Series
On adverse drug event extractions using twitter sentiment analysis	Moh M., Moh T.-S., Peng Y., Wu L.	2017	Network Modeling Analysis in Health Informatics and Bioinformatics
Instagram photos reveal predictive markers of depression	Reece A.G., Danforth C.M.	2017	EPJ Data Science
Aberrant Intra- and Internetwork Functional Connectivity in Depressed Parkinson's Disease	Wei L., Hu X., Zhu Y., Yuan Y., Liu W., Chen H.	2017	Scientific Reports
Time series forecasting based on wavelet decomposition and feature extraction	Liu T., Wei H., Zhang C., Zhang K.	2017	Neural Computing and Applications
Modeling stress with social media around incidents of gun violence on college campuses	Saha K., De Choudhury M.	2017	Proceedings of the ACM on Human-Computer Interaction
Building a profile of subjective well-being for social media users	Chen L., Gong T., Kosinski M., Stillwell D., Davidson R.L.	2017	PLoS ONE
Psychiatric symptom recognition without labeled data using distributional representations of phrases and on-line knowledge	Zhang Y., Zhang O., Wu Y., Lee H.-J., Xu J., Xu H., Roberts K.	2017	Journal of Biomedical Informatics
A novel opinion mining on ativan	Vinod V., Somnath V., Anitha M.E.	2017	Proceedings - 2017 International Conference on Technical Advancements in Computers and Communication, ICTACC 2017
Sarcastic sentiment detection based on types of sarcasm occurring in twitter data	Bharti S.K., Pradhan R., Babu K.S., Jena S.K.	2017	International Journal on Semantic Web and Information Systems
Geographic and demographic correlates of autism-related anti-vaccine beliefs on Twitter, 2009-15	Tomeny T.S., Vargo C.J., El-Toukhy S.	2017	Social Science and Medicine
Learning about individuals' health from aggregate data	Colbaugh R., Glass K.	2017	Proceedings of the Annual International Conference of the IEEE Engineering in Medicine and Biology Society, EMBS
Detecting and Treating Mental Illness on Social Networks	Wongkoblap A., Vadillo M.A., Curcin V.	2017	Proceedings - 2017 IEEE International Conference on Healthcare Informatics, ICHI 2017
Detecting Cognitive Distortions Through Machine Learning Text Analytics	Simms T., Ramstedt C., Rich M., Richards M., Martinez T., Giraud-Carrier C.	2017	Proceedings - 2017 IEEE International Conference on Healthcare Informatics, ICHI 2017
Natural language processing in mental health applications using non-clinical texts	Calvo R.A., Milne D.N., Hussain M.S., Christensen H.	2017	Natural Language Engineering
Detecting stress based on social interactions in social networks	Lin H., Jia J., Qiu J., Zhang Y., Shen G., Xie L., Tang J., Feng L., Chua T.-S.	2017	IEEE Transactions on Knowledge and Data Engineering
User recommendation in healthcare social media by assessing user similarity in heterogeneous network	Jiang L., Yang C.C.	2017	Artificial Intelligence in Medicine
A new hybrid data-driven model for event-based rainfall–runoff simulation	Kan G., Li J., Zhang X., Ding L., He X., Liang K., Jiang X., Ren M., Li H., Wang F., Zhang Z., Hu Y.	2017	Neural Computing and Applications
A collaborative approach to identifying social media markers of schizophrenia by employing machine learning and clinical appraisals	Birnbaum M.L., Ernala S.K., Rizvi A.F., De Choudhury M., Kane J.M.	2017	Journal of Medical Internet Research
Anisotropic masonry failure criterion using artificial neural networks	Asteris P.G., Plevris V.	2017	Neural Computing and Applications
Reaching optimized parameter set: protein secondary structure prediction using neural network	Dongardive J., Abraham S.	2017	Neural Computing and Applications
Semi-Supervised approach to monitoring clinical depressive symptoms in social media	Yazdavar A.H., Al-Olimat H.S., Ebrahimi M., Bajaj G., Banerjee T., Thirunarayan K., Pathak J., Sheth A.	2017	Proceedings of the 2017 IEEE/ACM International Conference on Advances in Social Networks Analysis and Mining, ASONAM 2017
Develop method to predict the increase in the Nikkei VI index	Suwa H., Ogawa Y., Umehara E., Kakigi K., Yasumoto K., Yamashita T., Tsubouchi K.	2017	Proceedings - 2017 IEEE International Conference on Big Data, Big Data 2017
Artificial intelligence-assisted online social therapy for youth mental health	D'Alfonso S., Santesteban-Echarri O., Rice S., Wadley G., Lederman R., Miles C., Gleeson J., Alvarez-Jimenez M.	2017	Frontiers in Psychology
Efficient surrogate method for predicting pavement response to various tire configurations	Ziyadi M., Al-Qadi I.L.	2017	Neural Computing and Applications
Predicting Depression Levels Using Social Media Posts	Aldarwish M.M., Ahmad H.F.	2017	Proceedings - 2017 IEEE 13th International Symposium on Autonomous Decentralized Systems, ISADS 2017
Personal Sensing: Understanding Mental Health Using Ubiquitous Sensors and Machine Learning	Mohr D.C., Zhang M., Schueller S.M.	2017	Annual Review of Clinical Psychology
On the feasibility of predicting popular news at cold start	Arapakis I., Cambazoglu B.B., Lalmas M.	2017	Journal of the Association for Information Science and Technology
PhD forum abstract: Non-intrusive blood glucose monitor by multi-task deep learning	Gu W.	2017	Proceedings - 2017 16th ACM/IEEE International Conference on Information Processing in Sensor Networks, IPSN 2017
The Effect of Photoperiod on the Mood of Reddit Users	Ethayarajh K., Rudzicz F.	2017	Cyberpsychology, Behavior, and Social Networking
Using linguistic and topic analysis to classify sub-groups of online depression communities	Nguyen T., O’Dea B., Larsen M., Phung D., Venkatesh S., Christensen H.	2017	Multimedia Tools and Applications
Characterisation of mental health conditions in social media using Informed Deep Learning	Gkotsis G., Oellrich A., Velupillai S., Liakata M., Hubbard T.J.P., Dobson R.J.B., Dutta R.	2017	Scientific Reports
Rule-based back propagation neural networks for various precision rough set presented KANSEI knowledge prediction: a case study on shoe product form features extraction	Li Z., Shi K., Dey N., Ashour A.S., Wang D., Balas V.E., McCauley P., Shi F.	2017	Neural Computing and Applications
Understanding depressive symptoms and psychosocial stressors on twitter: A corpus-based study	Mowery D., Smith H., Cheney T., Stoddard G., Coppersmith G., Bryan C., Conway M.	2017	Journal of Medical Internet Research
Increased functional connectivity between the default mode and salience networks in unmedicated adults with obsessive-compulsive disorder	Posner J., Song I., Lee S., Rodriguez C.I., Moore H., Marsh R., Blair Simpson H.	2017	Human Brain Mapping
'Our hearts go out': Social support and gratitude after disaster	Glasgow K., Fink C., Vitak J., Tausczik Y.	2017	Proceedings - 2016 IEEE 2nd International Conference on Collaboration and Internet Computing, IEEE CIC 2016
Language sample analysis framework utilizing the natural language toolkit and social media	Abualsamid A., Hughes C.E.	2017	Advances in Intelligent Systems and Computing
Do you feel blue? Detection of negative feeling from social media	Polignano M., De Gemmis M., Narducci F., Semeraro G.	2017	Lecture Notes in Computer Science (including subseries Lecture Notes in Artificial Intelligence and Lecture Notes in Bioinformatics)
Detecting early risk of depression from social media user-generated content	Almeida H., Briand A., Meurs M.-J.	2017	CEUR Workshop Proceedings
UACH-INAOE participation at eRisk2017	Farías-Anzalduá A.A., Montes-Y-Gómez M., Pastor López-Monroy A., González-Gurrola L.C.	2017	CEUR Workshop Proceedings
A method proposed for estimating depressed feeling tendencies of social media users utilizing their data	Birjali M., Beni-Hssane A., Erritali M.	2017	Advances in Intelligent Systems and Computing
Depression and self-harm risk assessment in online forums	Yates A., Cohan A., Goharian N.	2017	EMNLP 2017 - Conference on Empirical Methods in Natural Language Processing, Proceedings
UAM's participation at CLEF eRisk 2017 task: Towards modelling depressed bloggers	Villatoro-Tello E., Ramírez-De-la-rosa G., Jiménez-Salazar H.	2017	CEUR Workshop Proceedings
Variations in facebook posting patterns across validated patient health conditions:a prospective cohort study	Smith R.J., Crutchley P., Schwartz H.A., Ungar L., Shofer F., Padrez K.A., Merchant R.M.	2017	Journal of Medical Internet Research
Predicting multiple risky behaviors via multimedia content	Zhou Y., Zhan J., Luo J.	2017	Lecture Notes in Computer Science (including subseries Lecture Notes in Artificial Intelligence and Lecture Notes in Bioinformatics)
Understanding and predicting multiple risky behaviors from social media	Zhou Y., Glenn C., Luo J.	2017	AAAI Workshop - Technical Report
Multitask learning for mental health conditions with limited social media data	Benton A., Mitchell M., Hovy D.	2017	15th Conference of the European Chapter of the Association for Computational Linguistics, EACL 2017 - Proceedings of Conference
Iron mask: Trust-preserving anonymity on the face of stigmatization in social networking sites	Samuel H., Zaïane O.	2017	Lecture Notes in Computer Science (including subseries Lecture Notes in Artificial Intelligence and Lecture Notes in Bioinformatics)
Spatio-temporal analysis of reverted Wikipedia edits	Kiesel J., Potthast M., Hagen M., Stein B.	2017	Proceedings of the 11th International Conference on Web and Social Media, ICWSM 2017
The language of social support in social media and its effect on suicidal ideation risk	De Choudhury M., Kiciman E.	2017	Proceedings of the 11th International Conference on Web and Social Media, ICWSM 2017
Correlating stressor events for social network based adolescent stress prediction	Li Q., Zhao L., Xue Y., Jin L., Alli M., Feng L.	2017	Lecture Notes in Computer Science (including subseries Lecture Notes in Artificial Intelligence and Lecture Notes in Bioinformatics)
Digital Mental Health - Innovations in Consumer Driven Care	Ackerman M.L., Virani T., Billings B.	2017	Nursing leadership (Toronto, Ont.)
Towards suicide prevention: Early detection of depression on social media	Leiva V., Freire A.	2017	Lecture Notes in Computer Science (including subseries Lecture Notes in Artificial Intelligence and Lecture Notes in Bioinformatics)
Face-to-BMI: Using computer vision to infer body mass index on social media	Kocabey E., Camurcu M., Ofli F., Aytar Y., Marin J., Torralba A., Weber I.	2017	Proceedings of the 11th International Conference on Web and Social Media, ICWSM 2017
Recognizing pathogenic empathy in social media	Abdul-Mageed M., Buffone A., Peng H., Giorgi S., Eichstaedt J., Ungar L.	2017	Proceedings of the 11th International Conference on Web and Social Media, ICWSM 2017
TensiStrength: Stress and relaxation magnitude detection for social media texts	Thelwall M.	2017	Information Processing and Management
Depression detection via harvesting social media: A multimodal dictionary learning solution	Shen G., Jia J., Nie L., Feng F., Zhang C., Hu T., Chua T.-S., Zhu W.	2017	IJCAI International Joint Conference on Artificial Intelligence
Sentiment Informed Cyberbullying Detection in Social Media	Dani H., Li J., Liu H.	2017	Lecture Notes in Computer Science (including subseries Lecture Notes in Artificial Intelligence and Lecture Notes in Bioinformatics)
Assessing suicide risk and emotional distress in Chinese social media: A text mining and machine learning study	Cheng Q., Li T.M., Kwok C.-L., Zhu T., Yip P.S.	2017	Journal of Medical Internet Research
"Hang in there": Lexical and visual analysis to identify posts warranting empathetic responses	Jaiswal M., Tabibu S., Cambria E.	2017	FLAIRS 2017 - Proceedings of the 30th International Florida Artificial Intelligence Research Society Conference
Identifying serendipitous drug usages in patient forum data a feasibility study	Ru B., Warner-Hillard C., Ge Y., Yao L.	2017	HEALTHINF 2017 - 10th International Conference on Health Informatics, Proceedings; Part of 10th International Joint Conference on Biomedical Engineering Systems and Technologies, BIOSTEC 2017
Uarizona at the CLEF eRisk 2017 pilot task: Linear and recurrent models for early depression detection	Sadeque F., Xu D., Bethard S.	2017	CEUR Workshop Proceedings
Incorporating the Johnson–Cook Constitutive Model and a Soft Computational Approach for Predicting the High-Temperature Flow Behavior of Sn-5Sb Solder Alloy: A Comparative Study for Processing Map Development	Vafaeenezhad H., Seyedein S.H., Aboutalebi M.R., Eivani A.R.	2017	Journal of Electronic Materials
Functional connectivity anomalies in adolescents with psychotic symptoms	Amico F., O'Hanlon E., Kraft D., Oertel-Knöchel V., Clarke M., Kelleher I., Higgins N., Coughlan H., Creegan D., Heneghan M., Power E., Power L., Ryan J., Frodl T., Cannon M.	2017	PLoS ONE
Effect of UV radiation on DPPG and DMPC liposomes in presence of catechin molecules	Pires F., Magalhães-Mota G., Ribeiro P.A., Raposo M.	2017	Lecture Notes in Computer Science (including subseries Lecture Notes in Artificial Intelligence and Lecture Notes in Bioinformatics)
Roko’s basilisk or pascal’s? Thinking of singularity thought experiments as implicit religion	Singler B.	2017	Implicit Religion
Talking About My Care: Detecting Mentions of Hormonal Therapy Adherence Behavior in an Online Breast Cancer Community	Yin Z., Xie W., Malin B.A.	2017	AMIA ... Annual Symposium proceedings. AMIA Symposium
Effect of social capital on emotion, language style and latent topics in online depression community	Dao B., Nguyen T., Venkatesh S., Phung D.	2016	2016 IEEE RIVF International Conference on Computing and Communication Technologies: Research, Innovation, and Vision for the Future, RIVF 2016 - Proceedings
TreeNet analysis of human stress behavior using socio-mobile data	Padmaja B., Prasad V.V.R., Sunitha K.V.N.	2016	Journal of Big Data
A hybrid statistical and semantic model for identification of mental health and behavioral disorders using social network analysis	Krishnamurthy M., Mahmood K., Marcinek P.	2016	Proceedings of the 2016 IEEE/ACM International Conference on Advances in Social Networks Analysis and Mining, ASONAM 2016
Distinguishing medication-free subjects with unipolar disorder from subjects with bipolar disorder: state matters	Rive M.M., Redlich R., Schmaal L., Marquand A.F., Dannlowski U., Grotegerd D., Veltman D.J., Schene A.H., Ruhé H.G.	2016	Bipolar Disorders
SNS data Visualization for analyzing spatial-temporal distribution of social anxiety	Lee J.H., Kim J.M., Choi Y.S.	2016	ACM International Conference Proceeding Series
Classification of helpful comments on online suicide watch forums	Kavuluru R., Williams A.G., Ramos-Morales M., Haye L., Holaday T., Cerel J.	2016	ACM-BCB 2016 - 7th ACM Conference on Bioinformatics, Computational Biology, and Health Informatics
Treenet analysis of human stress behavior using socio-mobile data	Padmaja B., Prasad V.V.R., Sunitha K.V.N.	2016	Indonesian Journal of Electrical Engineering and Computer Science
Treenet analysis of human stress behavior using socio-mobile data	Padmaja B., Prasad V.V.R., Sunitha K.V.N.	2016	Indonesian Journal of Electrical Engineering and Computer Science
Artificial intelligence approach to classify unipolar and bipolar depressive disorders	Erguzel T.T., Sayar G.H., Tarhan N.	2016	Neural Computing and Applications
Application of multi-gene genetic programming based on separable functional network for landslide displacement prediction	Chen J., Zeng Z., Jiang P., Tang H.	2016	Neural Computing and Applications
A Framework for Classifying Online Mental Health-Related Communities with an Interest in Depression	Saha B., Nguyen T., Phung D., Venkatesh S.	2016	IEEE Journal of Biomedical and Health Informatics
PCA and back-propagation neural network based face recognition system	Mahmud F., Afroge S., Mamun M.A., Matin A.	2016	2015 18th International Conference on Computer and Information Technology, ICCIT 2015
Social Media Listening for Routine Post-Marketing Safety Surveillance	Powell G.E., Seifert H.A., Reblin T., Burstein P.J., Blowers J., Menius J.A., Painter J.L., Thomas M., Pierce C.E., Rodriguez H.W., Brownstein J.S., Freifeld C.C., Bell H.G., Dasgupta N.	2016	Drug Safety
Predicting depression of social media user on different observation windows	Hu Q., Li A., Heng F., Li J., Zhu T.	2016	Proceedings - 2015 IEEE/WIC/ACM International Joint Conference on Web Intelligence and Intelligent Agent Technology, WI-IAT 2015
Dynamic functional-structural coupling within acute functional state change phases: Evidence from a depression recognition study	Bi K., Hua L., Wei M., Qin J., Yao Z., Lu Q.	2016	Journal of Affective Disorders
Keynote: Profiling the personality of social media users	Daelemans W.	2016	CEUR Workshop Proceedings
An analysis of online twitter sentiment surrounding the european refugee crisis	Pope D., Griffith J.	2016	IC3K 2016 - Proceedings of the 8th International Joint Conference on Knowledge Discovery, Knowledge Engineering and Knowledge Management
Immunizing the social network: Public health and the “troubled teenager” in digital media	Banner O.	2016	Endemic: Essays in Contagion Theory
Mining online social data for detecting social network mental disorders	Shuai H.-H., Shen C.-Y., Yang D.-N., Lan Y.-F., Lee W.-C., Yu P.S., Chen M.-S.	2016	25th International World Wide Web Conference, WWW 2016
Moodee: An intelligent mobile companion for sensing your stress from your social media postings	Lin H., Jia J., Huang J., Zhou E., Fu J., Liu Y., Luan H.	2016	30th AAAI Conference on Artificial Intelligence, AAAI 2016
Analyzing depression tendency of web posts using an event-driven depression tendency warning model	Tung C., Lu W.	2016	Artificial Intelligence in Medicine
Textual cues for online depression in community and personal settings	Nguyen T., Venkatesh S., Phung D.	2016	Lecture Notes in Computer Science (including subseries Lecture Notes in Artificial Intelligence and Lecture Notes in Bioinformatics)
Social buffering and contact transmission: Network connections have beneficial and detrimental effects on Shigella infection risk among captive rhesus macaques	Balasubramaniam K., Beisner B., Vandeleest J., Atwill E., McCowan B.	2016	PeerJ
Hyperelastic-based adaptive dynamics methodology in knowledge acquisition for Computational Intelligence on Ontology Engineering of evolving folksonomy driven environment	Dal Mas M.	2016	Studies in Computational Intelligence
Integrating human mobility and social media for adolescent psychological stress detection	Jin L., Xue Y., Li Q., Feng L.	2016	Lecture Notes in Computer Science (including subseries Lecture Notes in Artificial Intelligence and Lecture Notes in Bioinformatics)
Empirical analysis of social support provided via social media	Medeiros L., Bosse T.	2016	Lecture Notes in Computer Science (including subseries Lecture Notes in Artificial Intelligence and Lecture Notes in Bioinformatics)
“with your help… we begin to heal”: Social media expressions of gratitude in the aftermath of disaster	Glasgow K., Vitak J., Tausczik Y., Fink C.	2016	Lecture Notes in Computer Science (including subseries Lecture Notes in Artificial Intelligence and Lecture Notes in Bioinformatics)
What does social media say about your stress?	Lin H., Jia J., Nie L., Shen G., Chua T.-S.	2016	IJCAI International Joint Conference on Artificial Intelligence
Enabling active and healthy ageing decision support systems with the smart collection of TV usage patterns	Billis A.S., Batziakas A., Bratsas C., Tsatali M.S., Karagianni M., Bamidis P.D.	2016	Healthcare Technology Letters
Informational and emotional elements in online support groups: A Bayesian approach to large-scale content analysis	Deetjen U., Powell J.A.	2016	Journal of the American Medical Informatics Association
Characterizing the demographics behind the #BlackLivesMatter movement	Olteanu A., Weber I., Gatica-Perez D.	2016	AAAI Spring Symposium - Technical Report
Fatigue assessment of pipeline with plain dents under cyclic pressure loading using finite element method	Durowoju M., Pu Y., Benson S., Race J.	2016	Proceedings of the International Conference on Offshore Mechanics and Arctic Engineering - OMAE
A recurrent neural network for modeling crack growth of aluminium alloy	Zhi L., Zhu Y., Wang H., Xu Z., Man Z.	2016	Neural Computing and Applications

## Sheet: Web_of_Science
Title	Authors	Year	Source title
Applications of artificial intelligence for disaster management	Sun, WJ; Bocchini, P; Davison, BD	2020	NATURAL HAZARDS
The development and validation of the Romanian version of Linguistic Inquiry and Word Count 2015 (Ro-LIWC2015)	Dudau, DP; Sava, FA	2020	CURRENT PSYCHOLOGY
In-Plane Ferroelectric Tin Monosulfide and Its Application in a Ferroelectric Analog Synaptic Device	Kwon, KC; Zhang, YS; Wang, L; Yu, W; Wang, XJ; Park, IH; Choi, HS; Ma, T; Zhu, ZY; Tian, BB; Su, CL; Loh, KP	2020	ACS NANO
Social Media Markers to Identify Fathers at Risk of Postpartum Depression: A Machine Learning Approach	Shatte, ABR; Hutchinson, DM; Fuller-Tyszkiewicz, M; Teague, SJ	2020	CYBERPSYCHOLOGY BEHAVIOR AND SOCIAL NETWORKING
Artificial intelligence and mobile apps for mental healthcare: a social informatics perspective	Gamble, A	2020	ASLIB JOURNAL OF INFORMATION MANAGEMENT
Mental Health-Related Behaviors and Discussions Among Young Adults: Analysis and Classification	Rivas, R; Shahbazi, M; Garett, R; Hristidis, V; Young, S	2020	JOURNAL OF MEDICAL INTERNET RESEARCH
A machine learning approach predicts future risk to suicidal ideation from social media data	Roy, A; Nikolitch, K; McGinn, R; Jinah, S; Klement, W; Kaminsky, ZA	2020	NPJ DIGITAL MEDICINE
Transfer Learning for Risk Classification of Social Media Posts: Model Evaluation Study	Howard, D; Maslej, MM; Lee, J; Ritchie, J; Woollard, G; French, L	2020	JOURNAL OF MEDICAL INTERNET RESEARCH
Digital conversations about suicide among teenagers and adults with epilepsy: A big-data, machine learning analysis	Falcone, T; Dagar, A; Castilla-Puentes, RC; Anand, A; Brethenoux, C; Valleta, LG; Furey, P; Timmons-Mitchell, J; Pestana-Knight, E	2020	EPILEPSIA
Multimodal depression detection on instagram considering time interval of posts	Chiu, CY; Lane, HY; Koh, JL; Chen, ALP	2020	JOURNAL OF INTELLIGENT INFORMATION SYSTEMS
Quantifying Feature Importance for Detecting Depression using Random Forest	AlSagri, H; Ykhlef, M	2020	INTERNATIONAL JOURNAL OF ADVANCED COMPUTER SCIENCE AND APPLICATIONS
Developing a supervised learning-based social media business sentiment index	Lee, H; Lee, N; Seo, H; Song, M	2020	JOURNAL OF SUPERCOMPUTING
Social Media Data Analytics on Telehealth During the COVID-19 Pandemic	Massaad, E; Cherfan, P	2020	CUREUS
Dataset of depressive posts in Russian language collected from social media	Narynov, S; Mukhtarkhanuly, D; Omarov, B	2020	DATA IN BRIEF
Mapping Social Distress: A Computational Approach to Spatiotemporal Distribution of Anxiety	Choi, YS; Kim, H; Sohn, D	2020	SOCIAL SCIENCE COMPUTER REVIEW
A deep architecture for depression detection using posting, behavior, and living environment data	Wu, MY; Shen, CY; Wang, ET; Chen, ALP	2020	JOURNAL OF INTELLIGENT INFORMATION SYSTEMS
Exploring Abnormal Behavior Patterns of Online Users With Emotional Eating Behavior: Topic Modeling Study	Hwang, Y; Kim, HJ; Choi, HJ; Lee, J	2020	JOURNAL OF MEDICAL INTERNET RESEARCH
Variability in Language used on Social Media prior to Hospital Visits	Guntuku, SC; Schwartz, HA; Kashyap, A; Gaulton, JS; Stokes, DC; Asch, DA; Ungar, LH; Merchant, RM	2020	SCIENTIFIC REPORTS
Examining the Phenomenon of Quarter-Life Crisis Through Artificial Intelligence and the Language of Twitter	Agarwal, S; Guntuku, SC; Robinson, OC; Dunn, A; Ungar, LH	2020	FRONTIERS IN PSYCHOLOGY
The Impact of COVID-19 Epidemic Declaration on Psychological Consequences: A Study on Active Weibo Users	Li, SJ; Wang, YL; Xue, J; Zhao, N; Zhu, TS	2020	INTERNATIONAL JOURNAL OF ENVIRONMENTAL RESEARCH AND PUBLIC HEALTH
Utilizing Neural Networks and Linguistic Metadata for Early Detection of Depression Indications in Text Sequences	Trotzek, M; Koitka, S; Friedrich, CM	2020	IEEE TRANSACTIONS ON KNOWLEDGE AND DATA ENGINEERING
Integrated Multimedia City Data (iMCD): A composite survey and sensing approach to understanding urban living and mobility	Thakuriah, P; Sila-Nowicka, K; Hong, JY; Boididou, C; Osborne, M; Lido, C; McHugh, A	2020	COMPUTERS ENVIRONMENT AND URBAN SYSTEMS
Artificial neural networks for predicting social comparison effects among female Instagram users	Jablonska, MR; Zajdel, R	2020	PLOS ONE
Using cognition to resolve duplicacy issues in socially connected healthcare for smart cities	Kumar, A	2020	COMPUTER COMMUNICATIONS
Social Media as an Emerging Data Resource for Epidemiologic Research: Characteristics of Regular and Nonregular Social Media Users in Nurses' Health Study II	Kim, ES; James, P; Zevon, ES; Trudel-Fitzgerald, C; Kubzansky, LD; Grodstein, F	2020	AMERICAN JOURNAL OF EPIDEMIOLOGY
The Relationship between the Facial Expression of People in University Campus and Host-City Variables	Wei, HX; Hauer, RJ; Zhai, XQ	2020	APPLIED SCIENCES-BASEL
Insulin pricing and other major diabetes-related concerns in the USA: a study of 46 407 tweets between 2017 and 2019	Ahne, A; Orchard, F; Tannier, X; Perchoux, C; Balkau, B; Pagoto, S; Harding, JL; Czernichow, T; Fagherazzi, G	2020	BMJ OPEN DIABETES RESEARCH & CARE
Predicting Rumor Retweeting Behavior of Social Media Users in Public Emergencies	Tian, Y; Fan, R; Ding, XJ; Zhang, XX; Gan, T	2020	IEEE ACCESS
A Depression Recognition Method for College Students Using Deep Integrated Support Vector Algorithm	Ding, Y; Chen, XM; Fu, QM; Zhong, S	2020	IEEE ACCESS
Research on the Relationship Between Perceived Social Support and Exercise Behavior of User in Social Network	Lei, LC; Zeng, EY	2020	IEEE ACCESS
Predicting Depression Symptoms in an Arabic Psychological Forum	Alghamdi, NS; Mahmoud, HAH; Abraham, A; Alanazi, SA; Garcia-Hernandez, L	2020	IEEE ACCESS
Identifying Emotion Labels From Psychiatric Social Texts Using a Bi-Directional LSTM-CNN Model	Wu, JL; He, YY; Yu, LC; Lai, KR	2020	IEEE ACCESS
MGL-CNN: A Hierarchical Posts Representations Model for Identifying Depressed Individuals in Online Forums	Rao, GZ; Zhang, Y; Zhang, L; Cong, Q; Feng, ZY	2020	IEEE ACCESS
A computational study of mental health awareness campaigns on social media	Saha, K; Torous, J; Ernala, SK; Rizuto, C; Stafford, A; De Choudhury, M	2019	TRANSLATIONAL BEHAVIORAL MEDICINE
Data mining and machine learning techniques applied to public health problems: A bibliometric analysis from 2009 to 2018	dos Santos, BS; Steiner, MTA; Fenerich, AT; Lima, RHP	2019	COMPUTERS & INDUSTRIAL ENGINEERING
A survey on big data-driven digital phenotyping of mental health	Liang, YJ; Zheng, XL; Zeng, DD	2019	INFORMATION FUSION
Public Opinions on Using Social Media Content to Identify Users With Depression and Target Mental Health Care Advertising: Mixed Methods Survey	Ford, E; Curlewis, K; Wongkoblap, A; Curcin, V	2019	JMIR MENTAL HEALTH
Mental illness and bipolar disorder on Twitter: implications for stigma and social support	Budenz, A; Klassen, A; Purtle, J; Tov, EY; Yudell, M; Massey, P	2019	JOURNAL OF MENTAL HEALTH
Studying expressions of loneliness in individuals using twitter: an observational study	Guntuku, SC; Schneider, R; Pelullo, A; Young, J; Wong, V; Ungar, L; Polsky, D; Volpp, KG; Merchant, R	2019	BMJ OPEN
Detecting Cyberbullying and Cyberaggression in Social Media	Chatzakou, D; Leontiadis, I; Blackburn, J; De Cristofaro, E; Stringhini, G; Vakali, A; Kourtellis, N	2019	ACM TRANSACTIONS ON THE WEB
A text classification framework for simple and effective early depression detection over social media streams	Burdisso, SG; Errecalde, M; Montes-y-Gomez, M	2019	EXPERT SYSTEMS WITH APPLICATIONS
YouTube as a New Medium for Dementia Education Among Chinese Americans	Lam, NHT; Woo, BKP	2019	COMMUNITY MENTAL HEALTH JOURNAL
Detecting relapse in youth with psychotic disorders utilizing patient-generated and patient-contributed digital data from Facebook	Birnbaum, ML; Ernala, SK; Rizvi, AF; Arenare, E; Van Meter, AR; De Choudhury, M; Kane, JM	2019	NPJ SCHIZOPHRENIA
Inferring Opinions and Behavioral Characteristics of Gay Men with Large Scale Multilingual Text from Blued	Huang, G; Cai, MS; Lu, X	2019	INTERNATIONAL JOURNAL OF ENVIRONMENTAL RESEARCH AND PUBLIC HEALTH
Providing Appropriate Social Support to Prevention of Depression for Highly Anxious Sufferers	Hao, F; Pang, GY; Wu, YL; Pi, ZL; Xia, LR; Min, GY	2019	IEEE TRANSACTIONS ON COMPUTATIONAL SOCIAL SYSTEMS
Patterns and Longitudinal Changes in Negative Emotions of People with Depression on Sina Weibo	Yao, XX; Yu, G; Tian, XY; Tang, JY	2019	TELEMEDICINE AND E-HEALTH
Language of ADHD in Adults on Social Media	Guntuku, SC; Ramsay, JR; Merchant, RM; Ungar, LH	2019	JOURNAL OF ATTENTION DISORDERS
Detecting associations between dietary supplement intake and sentiments within mental disorder tweets	Wang, YF; Zhao, YP; Zhang, JQ; Bian, J; Zhang, R	2019	HEALTH INFORMATICS JOURNAL
Can Machines Read our Minds?	Burr, C; Cristianini, N	2019	MINDS AND MACHINES
Deep Learning-Based Sentimental Analysis for Large-Scale Imbalanced Twitter Data	Jamal, N; Chen, XQ; Aldabbas, H	2019	FUTURE INTERNET
Feeling anxious? Perceiving anxiety in tweets using machine learning	Gruda, D; Hasan, S	2019	COMPUTERS IN HUMAN BEHAVIOR
Using Twitter to Understand the Human Bowel Disease Community: Exploratory Analysis of Key Topics	Perez-Perez, M; Perez-Rodriguez, G; Fdez-Riverola, F; Lourenco, A	2019	JOURNAL OF MEDICAL INTERNET RESEARCH
Exploring the dominant features of social media for depression detection	Hussain, J; Satti, FA; Afzal, M; Khan, WA; Bilal, HSM; Ansaar, MZ; Ahmad, HF; Hur, T; Bang, J; Kim, JI; Park, GH; Seung, H; Lee, S	2019	JOURNAL OF INFORMATION SCIENCE
Automatic detection of eating disorder-related social media posts that could benefit from a mental health intervention	Yan, H; Fitzsimmons-Craft, EE; Goodman, M; Krauss, M; Das, S; Cavazos-Rehg, P	2019	INTERNATIONAL JOURNAL OF EATING DISORDERS
Dynamic Urban Environmental Exposures on Depression and Suicide (NEEDS) in the Netherlands: a protocol for a cross-sectional smartphone tracking study and a longitudinal population register study	Helbich, M	2019	BMJ OPEN
Activity Pattern Mining from Social Media for Healthcare Monitoring on Big data	Sadagopan, S; Michael, G	2019	JOURNAL OF MECHANICS OF CONTINUA AND MATHEMATICAL SCIENCES
Using big data analytics to improve HIV medical care utilisation in South Carolina: A study protocol	Olatosi, B; Zhang, JJ; Weissman, S; Hu, JJ; Haider, MR; Li, XM	2019	BMJ OPEN
Predicting future mental illness from social media: A big-data approach	Thorstad, R; Wolff, P	2019	BEHAVIOR RESEARCH METHODS
Prediction of postpartum depression using machine learning techniques from social media text	Fatima, I; Abbasi, BUD; Khan, S; Al-Saeed, M; Ahmad, HF; Mumtaz, R	2019	EXPERT SYSTEMS
Using Topic Modeling to Detect and Describe Self-Injurious and Related Content on a Large-Scale Digital Platform	Franz, PJ; Nook, EC; Mair, P; Nock, MK	2019	SUICIDE AND LIFE-THREATENING BEHAVIOR
Early Detection of Depression: Social Network Analysis and Random Forest Techniques	Cacheda, F; Fernandez, D; Novoa, FJ; Carneiro, V	2019	JOURNAL OF MEDICAL INTERNET RESEARCH
A machine learning approach to predicting psychosis using semantic density and latent content analysis	Rezaii, N; Walker, E; Wolff, P	2019	NPJ SCHIZOPHRENIA
Feasibility of pediatric obesity and prediabetes treatment support through Tess, the AI behavioral coaching chatbot	Stephens, TN; Joerin, A; Rauws, M; Werk, LN	2019	TRANSLATIONAL BEHAVIORAL MEDICINE
Sentiment Analysis on IMDb Movie Reviews Using Hybrid Feature Extraction Method	Kumar, HIK; Harish, BS; Darshan, IIK	2019	INTERNATIONAL JOURNAL OF INTERACTIVE MULTIMEDIA AND ARTIFICIAL INTELLIGENCE
Affective Ties That Bind: Investigating the Affordances of Social Networking Sites for Commemoration of Traumatic Events	Song, YY; Xu, R	2019	SOCIAL SCIENCE COMPUTER REVIEW
Proactive Suicide Prevention Online (PSPO): Machine Identification and Crisis Management for Chinese Social Media Users With Suicidal Thoughts and Behaviors	Liu, XY; Liu, XQ; Sun, JM; Yu, NX; Sun, BL; Li, Q; Zhu, TS	2019	JOURNAL OF MEDICAL INTERNET RESEARCH
An automatic diagnostic network using skew-robust adversarial discriminative domain adaptation to evaluate the severity of depression	Sun, B; Zhang, YH; He, J; Xiao, YK; Xiao, R	2019	COMPUTER METHODS AND PROGRAMS IN BIOMEDICINE
Improving Moderator Responsiveness in Online Peer Support Through Automated Triage	Milne, DN; McCabe, KL; Calvo, RA	2019	JOURNAL OF MEDICAL INTERNET RESEARCH
Extracting health-related causality from twitter messages using natural language processing	Doan, S; Yang, EW; Tilak, SS; Li, PW; Zisook, DS; Torii, M	2019	BMC MEDICAL INFORMATICS AND DECISION MAKING
A Knowledge-Based Recommendation System That Includes Sentiment Analysis and Deep Learning	Rosa, RL; Schwartz, GM; Ruggiero, WV; Rodrigue, DZ	2019	IEEE TRANSACTIONS ON INDUSTRIAL INFORMATICS
Psychological Disorder Identifying Method Based on Emotion Perception over Social Networks	Zhou, TH; Hu, GL; Wang, L	2019	INTERNATIONAL JOURNAL OF ENVIRONMENTAL RESEARCH AND PUBLIC HEALTH
Incorporating stress status in suicide detection through microblog	Xue, YY; Li, Q; Wu, T; Feng, L; Zhao, L; Yu, F	2019	COMPUTER SYSTEMS SCIENCE AND ENGINEERING
A Design Construct of Developing Approaches to Measure Mental Health Conditions	Islam, MR; Miah, SJ; Kamal, AM; Burmeister, O	2019	AUSTRALASIAN JOURNAL OF INFORMATION SYSTEMS
Detection of Depression-Related Posts in Reddit Social Media Forum	Tadesse, MM; Lin, HF; Xu, B; Yang, L	2019	IEEE ACCESS
Discussions of Alcohol Use in an Online Social Network for Smoking Cessation: Analysis of Topics, Sentiment, and Social Network Centrality	Cohn, AM; Amato, MS; Zhao, K; Wang, X; Cha, S; Pearson, JL; Papandonatos, GD; Graham, AL	2019	ALCOHOLISM-CLINICAL AND EXPERIMENTAL RESEARCH
Marketing AI recruitment: The next phase in job application and selection	van Esch, P; Black, JS; Ferolie, J	2019	COMPUTERS IN HUMAN BEHAVIOR
Exploring the Utility of Community-Generated Social Media Content for Detecting Depression: An Analytical Study on Instagram	Ricard, BJ; Marsch, LA; Crosier, B; Hassanpour, S	2018	JOURNAL OF MEDICAL INTERNET RESEARCH
Bots increase exposure to negative and inflammatory content in online social systems	Stella, M; Ferrara, E; De Domenico, M	2018	PROCEEDINGS OF THE NATIONAL ACADEMY OF SCIENCES OF THE UNITED STATES OF AMERICA
Utilizing Twitter data for analysis of chemotherapy	Zhang, L; Hall, M; Bastola, D	2018	INTERNATIONAL JOURNAL OF MEDICAL INFORMATICS
Analysis of user-generated content from online social communities to characterise and predict depression degree	Fatima, I; Mukhtar, H; Ahmad, HF; Rajpoot, K	2018	JOURNAL OF INFORMATION SCIENCE
Integrating Artificial and Human Intelligence in Complex, Sensitive Problem Domains: Experiences from Mental Health	De Choudhury, M; Kiciman, E	2018	AI MAGAZINE
Natural Language Processing of Social Media as Screening for Suicide Risk	Coppersmith, G; Leary, R; Crutchley, P; Fine, A	2018	BIOMEDICAL INFORMATICS INSIGHTS
Depression detection from social network data using machine learning techniques	Islam, MR; Kabir, MA; Ahmed, A; Kamal, AM; Wang, H; Ulhaq, A	2018	HEALTH INFORMATION SCIENCE AND SYSTEMS
Leveraging the Web and Social Media to Promote Access to Care Among Suicidal Individuals	Notredame, CE; Grandgenevre, P; Pauwels, N; Morgieve, M; Wathelet, M; Vaiva, G; Seguin, M	2018	FRONTIERS IN PSYCHOLOGY
Extracting psychiatric stressors for suicide from social media using deep learning	Du, JC; Zhang, YY; Luo, JH; Jia, YX; Wei, Q; Tao, C; Xu, H	2018	BMC MEDICAL INFORMATICS AND DECISION MAKING
The Effect of Pets on Happiness: A Large-Scale Multi-Factor Analysis Using Social Multimedia	Peng, XF; Chi, LK; Luo, JB	2018	ACM TRANSACTIONS ON INTELLIGENT SYSTEMS AND TECHNOLOGY
A Comprehensive Study on Social Network Mental Disorders Detection via Online Social Media Mining	Shuai, HH; Shen, CY; Yang, DN; Lan, YFC; Lee, WC; Yu, PS; Chen, MS	2018	IEEE TRANSACTIONS ON KNOWLEDGE AND DATA ENGINEERING
Problematic intemet use as an age-related multifaceted problem: Evidence from a two-site survey	Ioannidis, K; Treder, MS; Chamberlain, SR; Kiraly, F; Redden, SA; Stein, DJ; Lochner, C; Grant, JE	2018	ADDICTIVE BEHAVIORS
Detecting Suicidal Ideation on Forums: Proof-of-Concept Study	Aladag, AE; Muderrisoglu, S; Akbas, NB; Zahmacioglu, O; Bingol, HO	2018	JOURNAL OF MEDICAL INTERNET RESEARCH
Detecting Recovery Problems Just in Time: Application of Automated Linguistic Analysis and Supervised Machine Learning to an Online Substance Abuse Forum	Kornfield, R; Sarma, PK; Shah, DV; McTavish, F; Landucci, G; Pe-Romashko, K; Gustafson, DH	2018	JOURNAL OF MEDICAL INTERNET RESEARCH
Identifying Objective Physiological Markers and Modifiable Behaviors for Self-Reported Stress and Mental Health Status Using Wearable Sensors and Mobile Phones: Observational Study	Sano, A; Taylor, S; McHill, AW; Phillips, AJK; Barger, LK; Klerman, E; Picard, R	2018	JOURNAL OF MEDICAL INTERNET RESEARCH
Forgiveness and trust dynamics on social networks	Laifa, M; Akrouf, S; Mammeri, R	2018	ADAPTIVE BEHAVIOR
Using Self-Reported Patient Experiences to Understand Patient Burden: Learnings from Digital Patient Communities in Ankylosing Spondylitis	Sunkureddi, P; Gibson, D; Doogan, S; Heid, J; Benosman, S; Park, Y	2018	ADVANCES IN THERAPY
Exploring convolutional neural networks and topic models for user profiling from drug reviews	Tutubalina, E; Nikolenko, S	2018	MULTIMEDIA TOOLS AND APPLICATIONS
The Big Five: Discovering Linguistic Characteristics that Typify Distinct Personality Traits across Yahoo! Answers Members	Olivares, N; Vivanco, LM; Figueroa, A	2018	COMPUTACION Y SISTEMAS
Supervised Learning for Suicidal Ideation Detection in Online User Content	Ji, SX; Yu, CP; Fung, SF; Pan, SR; Long, GD	2018	COMPLEXITY
Examining thematic similarity, difference, and membership in three online mental health communities from reddit: A text mining and visualization approach	Park, A; Conway, M; Chen, AT	2018	COMPUTERS IN HUMAN BEHAVIOR
Sarcastic Sentiment Detection Based on Types of Sarcasm Occurring in Twitter Data	Bharti, SK; Pradhan, R; Babu, KS; Jena, SK	2017	INTERNATIONAL JOURNAL ON SEMANTIC WEB AND INFORMATION SYSTEMS
Predicting Depression: a comparative study of machine learning approaches based on language usage	Marinelarena-Dondena, L; Ferretti, E; Maragoudakis, M; Sapino, M; Errecalde, ML	2017	CUADERNOS DE NEUROPSICOLOGIA-PANAMERICAN JOURNAL OF NEUROPSYCHOLOGY
Detecting Stress Based on Social Interactions in Social Networks	Lin, HJ; Jia, J; Qiu, JZ; Zhang, YF; Shen, GY; Xie, LX; Tang, J; Feng, L; Chua, TS	2017	IEEE TRANSACTIONS ON KNOWLEDGE AND DATA ENGINEERING
Natural language processing in mental health applications using non-clinical texts	Calvo, RA; Milne, DN; Hussain, MS; Christensen, H	2017	NATURAL LANGUAGE ENGINEERING
Instagram photos reveal predictive markers of depression	Reece, AG; Danforth, CM	2017	EPJ DATA SCIENCE
A Collaborative Approach to Identifying Social Media Markers of Schizophrenia by Employing Machine Learning and Clinical Appraisals	Birnbaum, ML; Ernala, SK; Rizvi, AF; De Choudhury, M; Kane, JM	2017	JOURNAL OF MEDICAL INTERNET RESEARCH
Assessing Suicide Risk and Emotional Distress in Chinese Social Media: A Text Mining and Machine Learning Study	Cheng, QJ; Li, TMH; Kwok, CL; Zhu, TS; Yip, PSF	2017	JOURNAL OF MEDICAL INTERNET RESEARCH
Artificial Intelligence-Assisted Online Social Therapy for Youth Mental Health	D'Alfonso, S; Santesteban-Echarri, O; Rice, S; Wadley, G; Lederman, R; Miles, C; Gleeson, J; Alvarez-Jimenez, M	2017	FRONTIERS IN PSYCHOLOGY
The Effect of Photoperiod on the Mood of Reddit Users	Ethayarajh, K; Rudzicz, F	2017	CYBERPSYCHOLOGY BEHAVIOR AND SOCIAL NETWORKING
Using linguistic and topic analysis to classify sub-groups of online depression communities	Nguyen, T; O'Dea, B; Larsen, M; Phung, D; Venkatesh, S; Christensen, H	2017	MULTIMEDIA TOOLS AND APPLICATIONS
Characterisation of mental health conditions in social media using Informed Deep Learning	Gkotsis, G; Oellrich, A; Velupillai, S; Liakata, M; Hubbard, TJP; Dobson, RJB; Dutta, R	2017	SCIENTIFIC REPORTS
Understanding Depressive Symptoms and Psychosocial Stressors on Twitter: A Corpus-Based Study	Mowery, D; Smith, H; Cheney, T; Stoddard, G; Coppersmith, G; Bryan, C; Conway, M	2017	JOURNAL OF MEDICAL INTERNET RESEARCH
Personal Sensing: Understanding Mental Health Using Ubiquitous Sensors and Machine Learning	Mohr, DC; Zhang, M; Schueller, SM	2017	ANNUAL REVIEW OF CLINICAL PSYCHOLOGY, VOL 13
Variations in Facebook Posting Patterns Across Validated Patient Health Conditions: A Prospective Cohort Study	Smith, RJ; Crutchley, P; Schwartz, HA; Ungar, L; Shofer, F; Padrez, KA; Merchant, RM	2017	JOURNAL OF MEDICAL INTERNET RESEARCH
Roko's Basilisk or Pascal's? Thinking of Singularity Thought Experiments as Implicit Religion	Singler, B	2017	IMPLICIT RELIGION
TensiStrength: Stress and relaxation magnitude detection for social media texts	Thelwall, M	2017	INFORMATION PROCESSING & MANAGEMENT
A Framework for Classifying Online Mental Health-Related Communities With an Interest in Depression	Saha, B; Nguyen, T; Phung, D; Venkatesh, S	2016	IEEE JOURNAL OF BIOMEDICAL AND HEALTH INFORMATICS
Informational and emotional elements in online support groups: a Bayesian approach to large-scale content analysis	Deetjen, U; Powell, JA	2016	JOURNAL OF THE AMERICAN MEDICAL INFORMATICS ASSOCIATION
